# Supplementary material for: Biophysical subsets of embryonic stem cells display distinct phenotypic and morphological signatures
Source: PLoS One. 2018 Mar 8;13(3):e0192631. doi: 10.1371/journal.pone.0192631 (PMC5843178; doi:10.1371/journal.pone.0192631)
Supplement: S1 File — Biophysical Characterization—MEF, Pre-Sort. Cellular mechanics measurements obtained via atomic force microscopy for mouse embryonic fibroblasts prior to microfluidic sorting. biophysical characterization_mESC_post-sort.xlsx. Biophysical Characterization—mESC, Post-Sort. Cellular mechanics measurements obtained via atomic force microscopy and morphology measurements obtained via ImageJ for mouse embryonic stem cells following microfluidic sorting. biophysical characterization_mESC_pre-sort.xlsx. Biophysical Characterization—mESC, Pre-Sort. Cellular mechanics measurements obtained via atomic force microscopy and morphology measurements obtained via ImageJ for mouse embryonic stem cells prior to microfluidic sorting. gene expression.xlsx. Pre- and Post-Sort Gene Expression Data. Single-cell PCR data obtained for mouse embryonic stem cells before or after microfluidic sorting. size_pluripotent mESC-differentiating mESC-mEF.xlsx. Suspended Cell Size Data. Size data for pluripotent mouse embryonic stem cells, differentiating mouse embryonic stem cells, and mouse embryonic fibroblasts obtained via a Coulter Counter. sort_mESC-mEF_inlet.fcs. Flow Cytometry Data—Sorting of ESCs and MEFs—Inlet. FL1, ESC; FL4, MEF. sort_mESC-mEF_mEF control.fcs. Flow Cytometry Data—MEF Control. FL1, ESC; FL4, MEF. sort_mESC-mEF_mESC control.fcs. Flow Cytometry Data—ESC Control. FL1, ESC; FL4, MEF. sort_mESC-mEF_soft outlet.fcs. Flow Cytometry Data—Sorting of ESCs and MEFs—Soft Outlet. FL1, ESC; FL4, MEF. sort_mESC-mEF_stiff outlet.fcs. Flow Cytometry Data—Sorting of ESCs and MEFs—Stiff Outlet. FL1, ESC; FL4, MEF. sort_pluripotent mESC-differentiating mESC_differentiating control.fcs. Flow Cytometry Data—Differentiating ESC Control. FL1, pluripotent; FL4, differentiating. sort_pluripotent mESC-differentiating mESC_inlet.fcs. Flow Cytometry Data—Sorting of pluripotent and differentiating ESCs—Inlet. FL1, pluripotent; FL4, differentiating. sort_pluripotent mESC-differentiating mESC_pluripotent c [file pone.0192631.s001.zip]

Archive with 36 entries (33 files):
- supplemental data/
- supplemental data/.DS_Store
- __MACOSX/
- __MACOSX/supplemental data/
- __MACOSX/supplemental data/._.DS_Store
- supplemental data/biophysical characterization_mEF_pre-sort.xlsx
- __MACOSX/supplemental data/._biophysical characterization_mEF_pre-sort.xlsx
- supplemental data/biophysical characterization_mESC_post-sort.xlsx
- __MACOSX/supplemental data/._biophysical characterization_mESC_post-sort.xlsx
- supplemental data/biophysical characterization_mESC_pre-sort.xlsx
- __MACOSX/supplemental data/._biophysical characterization_mESC_pre-sort.xlsx
- supplemental data/gene expression.xlsx
- __MACOSX/supplemental data/._gene expression.xlsx
- supplemental data/size_pluripotent mESC-differentiating mESC-mEF.xlsx
- __MACOSX/supplemental data/._size_pluripotent mESC-differentiating mESC-mEF.xlsx
- supplemental data/sort_mESC-mEF_inlet.fcs
- __MACOSX/supplemental data/._sort_mESC-mEF_inlet.fcs
- supplemental data/sort_mESC-mEF_mEF control.fcs
- __MACOSX/supplemental data/._sort_mESC-mEF_mEF control.fcs
- supplemental data/sort_mESC-mEF_mESC control.fcs
- __MACOSX/supplemental data/._sort_mESC-mEF_mESC control.fcs
- supplemental data/sort_mESC-mEF_soft outlet.fcs
- __MACOSX/supplemental data/._sort_mESC-mEF_soft outlet.fcs
- supplemental data/sort_mESC-mEF_stiff outlet.fcs
- __MACOSX/supplemental data/._sort_mESC-mEF_stiff outlet.fcs
- supplemental data/sort_pluripotent mESC-differentiating mESC_differentiating control.fcs
- __MACOSX/supplemental data/._sort_pluripotent mESC-differentiating mESC_differentiating control.fcs
- supplemental data/sort_pluripotent mESC-differentiating mESC_inlet.fcs
- __MACOSX/supplemental data/._sort_pluripotent mESC-differentiating mESC_inlet.fcs
- supplemental data/sort_pluripotent mESC-differentiating mESC_pluripotent control.fcs
- __MACOSX/supplemental data/._sort_pluripotent mESC-differentiating mESC_pluripotent control.fcs
- supplemental data/sort_pluripotent mESC-differentiating mESC_soft outlet.fcs
- __MACOSX/supplemental data/._sort_pluripotent mESC-differentiating mESC_soft outlet.fcs
- supplemental data/sort_pluripotent mESC-differentiating mESC_stiff outlet.fcs
- __MACOSX/supplemental data/._sort_pluripotent mESC-differentiating mESC_stiff outlet.fcs
- __MACOSX/._supplemental data
