# Supplementary material for: Biophysical subsets of embryonic stem cells display distinct phenotypic and morphological signatures
Source: PLoS One. 2018 Mar 8;13(3):e0192631. doi: 10.1371/journal.pone.0192631 (PMC5843178; doi:10.1371/journal.pone.0192631)
Supplement: S1 File — Biophysical Characterization—MEF, Pre-Sort. Cellular mechanics measurements obtained via atomic force microscopy for mouse embryonic fibroblasts prior to microfluidic sorting. biophysical characterization_mESC_post-sort.xlsx. Biophysical Characterization—mESC, Post-Sort. Cellular mechanics measurements obtained via atomic force microscopy and morphology measurements obtained via ImageJ for mouse embryonic stem cells following microfluidic sorting. biophysical characterization_mESC_pre-sort.xlsx. Biophysical Characterization—mESC, Pre-Sort. Cellular mechanics measurements obtained via atomic force microscopy and morphology measurements obtained via ImageJ for mouse embryonic stem cells prior to microfluidic sorting. gene expression.xlsx. Pre- and Post-Sort Gene Expression Data. Single-cell PCR data obtained for mouse embryonic stem cells before or after microfluidic sorting. size_pluripotent mESC-differentiating mESC-mEF.xlsx. Suspended Cell Size Data. Size data for pluripotent mouse embryonic stem cells, differentiating mouse embryonic stem cells, and mouse embryonic fibroblasts obtained via a Coulter Counter. sort_mESC-mEF_inlet.fcs. Flow Cytometry Data—Sorting of ESCs and MEFs—Inlet. FL1, ESC; FL4, MEF. sort_mESC-mEF_mEF control.fcs. Flow Cytometry Data—MEF Control. FL1, ESC; FL4, MEF. sort_mESC-mEF_mESC control.fcs. Flow Cytometry Data—ESC Control. FL1, ESC; FL4, MEF. sort_mESC-mEF_soft outlet.fcs. Flow Cytometry Data—Sorting of ESCs and MEFs—Soft Outlet. FL1, ESC; FL4, MEF. sort_mESC-mEF_stiff outlet.fcs. Flow Cytometry Data—Sorting of ESCs and MEFs—Stiff Outlet. FL1, ESC; FL4, MEF. sort_pluripotent mESC-differentiating mESC_differentiating control.fcs. Flow Cytometry Data—Differentiating ESC Control. FL1, pluripotent; FL4, differentiating. sort_pluripotent mESC-differentiating mESC_inlet.fcs. Flow Cytometry Data—Sorting of pluripotent and differentiating ESCs—Inlet. FL1, pluripotent; FL4, differentiating. sort_pluripotent mESC-differentiating mESC_pluripotent c [file pone.0192631.s001.zip › supplemental data/biophysical characterization_mEF_pre-sort.xlsx]

## Sheet: Sheet1
Cell	Young's Modulus [kPa]
1	0.16364
2	0.11862
3	0.12202
4	0.14956
5	0.088234
6	0.1303
7	0.16618
8	0.15605
9	0.35962
10	0.19298
11	0.17301
12	0.16961
13	0.10862
14	1.3209
15	0.81907
16	0.2864
17	0.12644
18	0.14009
19	0.16265
20	0.21709
21	0.094988
22	0.16415
23	0.18581
24	0.11993
25	0.13002
26	0.22788
27	0.20775
28	0.46141
29	0.1908
30	0.15427
31	0.33839
32	0.45363
33	0.17552
34	0.45036
35	1.0554
36	0.15821
37	0.10643
38	0.14482
39	0.32548
40	0.34122
