# Supplementary material for: Biophysical subsets of embryonic stem cells display distinct phenotypic and morphological signatures
Source: PLoS One. 2018 Mar 8;13(3):e0192631. doi: 10.1371/journal.pone.0192631 (PMC5843178; doi:10.1371/journal.pone.0192631)
Supplement: S1 File — Biophysical Characterization—MEF, Pre-Sort. Cellular mechanics measurements obtained via atomic force microscopy for mouse embryonic fibroblasts prior to microfluidic sorting. biophysical characterization_mESC_post-sort.xlsx. Biophysical Characterization—mESC, Post-Sort. Cellular mechanics measurements obtained via atomic force microscopy and morphology measurements obtained via ImageJ for mouse embryonic stem cells following microfluidic sorting. biophysical characterization_mESC_pre-sort.xlsx. Biophysical Characterization—mESC, Pre-Sort. Cellular mechanics measurements obtained via atomic force microscopy and morphology measurements obtained via ImageJ for mouse embryonic stem cells prior to microfluidic sorting. gene expression.xlsx. Pre- and Post-Sort Gene Expression Data. Single-cell PCR data obtained for mouse embryonic stem cells before or after microfluidic sorting. size_pluripotent mESC-differentiating mESC-mEF.xlsx. Suspended Cell Size Data. Size data for pluripotent mouse embryonic stem cells, differentiating mouse embryonic stem cells, and mouse embryonic fibroblasts obtained via a Coulter Counter. sort_mESC-mEF_inlet.fcs. Flow Cytometry Data—Sorting of ESCs and MEFs—Inlet. FL1, ESC; FL4, MEF. sort_mESC-mEF_mEF control.fcs. Flow Cytometry Data—MEF Control. FL1, ESC; FL4, MEF. sort_mESC-mEF_mESC control.fcs. Flow Cytometry Data—ESC Control. FL1, ESC; FL4, MEF. sort_mESC-mEF_soft outlet.fcs. Flow Cytometry Data—Sorting of ESCs and MEFs—Soft Outlet. FL1, ESC; FL4, MEF. sort_mESC-mEF_stiff outlet.fcs. Flow Cytometry Data—Sorting of ESCs and MEFs—Stiff Outlet. FL1, ESC; FL4, MEF. sort_pluripotent mESC-differentiating mESC_differentiating control.fcs. Flow Cytometry Data—Differentiating ESC Control. FL1, pluripotent; FL4, differentiating. sort_pluripotent mESC-differentiating mESC_inlet.fcs. Flow Cytometry Data—Sorting of pluripotent and differentiating ESCs—Inlet. FL1, pluripotent; FL4, differentiating. sort_pluripotent mESC-differentiating mESC_pluripotent c [file pone.0192631.s001.zip › supplemental data/biophysical characterization_mESC_post-sort.xlsx]

## Sheet: Sheet1
Outlet	Cell	Young's Modulus [kPa]	tau_1 [s]	tau_2 [s]	Area [μm²]	Perimeter [μm]	Major Axis [μm]	Minor Axis [μm]	Circularity	Feret's Diameter [μm]	Aspect Ratio	Roundness	Solidity
Soft	1	0.19024	0.372863	4.31057	198.924	50.8235	16.7483	15.1226	0.9678	17.2159	1.1075	0.9029	1.0006
Soft	2	0.29674	0.310443	3.6507	214.678	52.8603	17.8527	15.3106	0.9655	18.3273	1.166	0.8576	0.9992
Soft	3	0.39013	0.39924	4.7023	249.713	56.8075	18.1911	17.478	0.9724	18.6705	1.0408	0.9608	0.9958
Soft	4	0.25291	0.38305	4.79947	204.684	51.5154	16.7663	15.5438	0.9692	17.144	1.0787	0.9271	0.9943
Soft	5	0.28998	0.270503	3.50037	138.259	42.4404	14.0876	12.4958	0.9646	14.5875	1.1274	0.887	0.9987
Soft	6	0.24739	0.30642	3.1723	215.383	55.9964	19.3509	14.1716	0.8632	20.7152	1.3655	0.7324	0.9709
Soft	7	0.21244	0.339537	3.34693	213.737	53.6672	18.2213	14.9352	0.9325	18.8304	1.22	0.8197	0.9888
Soft	8	0.30701	0.347753	4.38583	266.29	58.5873	19.4657	17.4178	0.9749	19.4749	1.1176	0.8948	0.9993
Soft	9	0.33903	0.366167	4.32807	310.73	63.3011	20.9864	18.8519	0.9745	21.5388	1.1132	0.8983	1.0002
Soft	10	0.23949	0.292603	3.19263	230.196	55.7022	19.822	14.7863	0.9323	20.7577	1.3406	0.746	1.0015
Soft	11	0.42248	0.362463	4.57377	161.302	45.5495	14.8604	13.8204	0.977	15.3532	1.0753	0.93	1.0007
Soft	12	0.22827	0.310513	3.96083	201.98	50.8905	16.4658	15.6184	0.98	16.7486	1.0543	0.9485	1.0023
Soft	13	0.2843	0.301927	3.96437	178.232	47.8245	15.3817	14.7534	0.9792	15.832	1.0426	0.9592	1.001
Soft	14	0.20064	0.391153	4.03733	188.225	49.5957	17.1506	13.9736	0.9616	17.3824	1.2274	0.8148	1.0013
Soft	15	0.24586	0.29032	3.62433	151.897	44.3949	14.2467	13.5751	0.9685	14.8036	1.0495	0.9529	0.9969
Soft	16	0.484	0.30935	3.76407	199.159	56.0205	20.0327	12.6582	0.7975	22.8884	1.5826	0.6319	0.975
Soft	17	0.27285	0.28752	3.84	218.087	53.0279	17.2756	16.0734	0.9746	17.714	1.0748	0.9304	0.9989
Soft	18	0.32075	0.303513	3.7565	192.693	50.1536	16.5263	14.8456	0.9627	17.4735	1.1132	0.8983	0.9948
Middle	1	0.47978	0.248817	2.83953	2134.43	265.87	68.3929	39.7358	0.3794	92.6647	1.7212	0.581	0.6758
Middle	2	0.29705	0.291657	3.30167	427.709	105.524	23.7089	22.9693	0.4827	35.4778	1.0322	0.9688	0.7744
Middle	3	0.50518	0.33364	3.80143	325.308	131.71	24.4489	16.9413	0.2357	41.7048	1.4432	0.6929	0.4492
Middle	4	0.41686	0.34529	3.9626	356.934	149.72	34.2018	13.2877	0.2001	53.6321	2.574	0.3885	0.4395
Middle	5	0.22234	0.31756	4.02287	182.229	48.5691	15.986	14.5141	0.9707	16.4904	1.1014	0.9079	1.001
Middle	6	1.5518	0.231323	2.46533	1231.99	160.142	42.5226	36.889	0.6037	57.4742	1.1527	0.8675	0.7931
Middle	7	0.48352	0.4105	4.60973	347.646	68.0717	23.5467	18.7982	0.9428	23.5667	1.2526	0.7983	0.9908
Middle	8	0.29592	0.262213	3.32153	138.024	47.4545	14.6719	11.9778	0.7702	16.8849	1.2249	0.8164	0.9101
Middle	9	0.35268	0.374267	4.07097	140.022	51.4049	19.395	9.19215	0.6659	22.2978	2.11	0.4739	0.9396
Middle	10	0.65927	0.26978	3.06473	4424.99	285.09	92.5786	60.8572	0.6842	107.095	1.5212	0.6574	0.9044
Middle	11	0.32539	0.268757	2.69187	1504.98	395.073	55.4087	34.583	0.1212	98.4927	1.6022	0.6241	0.3792
Middle	12	0.41412	0.330327	4.2895	144.725	43.3119	14.5056	12.7034	0.9695	14.7279	1.1419	0.8758	1.002
Middle	13	0.19357	0.2629	3.3401	174.705	47.5714	15.7553	14.1185	0.9701	16.1591	1.1159	0.8961	1.002
Middle	14	0.41991	0.28535	2.80973	1245.98	180.197	44.3871	35.7407	0.4822	54.6817	1.2419	0.8052	0.7658
Middle	15	0.41301	0.386897	4.15607	256.296	59.3755	21.5413	15.1488	0.9136	21.2586	1.422	0.7032	0.9911
Middle	16	0.29671	0.304253	3.0945	572.434	188.394	38.7942	18.7875	0.2027	71.3596	2.0649	0.4843	0.4218
Middle	17	0.2534	0.33274	3.34337	343.296	81.3809	22.3831	19.528	0.6514	29.1449	1.1462	0.8724	0.8679
Middle	18	0.24842	0.26492	2.7743	423.359	124.84	33.7887	15.9532	0.3414	51.4504	2.118	0.4721	0.694
Middle	19	0.48633	0.27567	3.12053	220.674	61.9089	18.381	15.2859	0.7235	20.7124	1.2025	0.8316	0.9022
Middle	20	0.22498	0.282037	3.13607	318.489	108.807	21.8723	18.54	0.3381	34.8087	1.1797	0.8476	0.6816
Stiff	1	1.6744	0.320727	4.5057	297.798	64.2944	23.7639	15.9556	0.9053	24.7255	1.4894	0.6714	1.0002
Stiff	2	0.25416	0.409263	4.20017	568.437	97.0468	35.8806	20.1713	0.7585	35.9763	1.7788	0.5622	0.9229
Stiff	3	0.11744	0.403677	4.0008	306.262	62.8161	20.1854	19.3182	0.9754	21.0278	1.0449	0.957	0.9988
Stiff	4	0.91506	0.192983	2.24243	5637.7	349.239	110.963	64.6894	0.5809	117.273	1.7153	0.583	0.8444
Stiff	5	0.63062	0.387	4.4255	427.004	77.7365	26.0524	20.8686	0.888	28.5334	1.2484	0.801	0.9745
Stiff	6	0.70474	0.24505	2.54823	2029.09	254.09	64.2296	40.2232	0.3949	70.4008	1.5968	0.6262	0.7341
Stiff	7	2.3517	0.226407	2.5227	10707.1	412.75	128.664	105.956	0.7898	137.845	1.2143	0.8235	0.9492
Stiff	8	0.43649	0.289093	4.00197	287.922	62.8783	21.9086	16.7329	0.9151	22.5494	1.3093	0.7638	0.9915
Stiff	9	0.19601	0.342603	3.87117	237.133	55.4196	17.8594	16.9058	0.9702	18.7082	1.0564	0.9466	1.0002
Stiff	10	0.32761	0.271657	2.87303	3506.44	240.318	74.8476	59.6484	0.763	87.697	1.2548	0.7969	0.9028
Stiff	11	0.32262	0.297777	3.37653	724.214	130.802	48.5614	18.9883	0.5319	53.2437	2.5574	0.391	0.9032
Stiff	12	0.92655	0.258577	2.86623	13464	466.825	145.912	117.488	0.7764	164.39	1.2419	0.8052	0.9337
Stiff	13	0.69004	0.21923	2.40343	3393.46	259.546	90.6513	47.6627	0.633	104.702	1.9019	0.5258	0.8789
Stiff	14	0.33342	0.28446	2.79967	3311.4	242.857	81.6748	51.6218	0.7055	86.0514	1.5822	0.632	0.8966
Stiff	15	0.53551	0.302843	3.6705	3420.03	354.964	100.794	43.2022	0.3411	111.735	2.3331	0.4286	0.6021
Stiff	16	0.83016	0.33376	3.74803	350.233	72.5784	21.8888	20.3725	0.8355	24.2647	1.0744	0.9307	0.9439
Stiff	17	0.36076	0.285037	3.25137	249.125	62.7684	25.6354	12.3733	0.7946	25.9164	2.0718	0.4827	0.9826
Stiff	18	1.0538	0.282323	3.82007	113.57	39.9128	12.7264	11.3623	0.8959	13.3723	1.1201	0.8928	0.9704
