# Supplementary material for: Biophysical subsets of embryonic stem cells display distinct phenotypic and morphological signatures
Source: PLoS One. 2018 Mar 8;13(3):e0192631. doi: 10.1371/journal.pone.0192631 (PMC5843178; doi:10.1371/journal.pone.0192631)
Supplement: S1 File — Biophysical Characterization—MEF, Pre-Sort. Cellular mechanics measurements obtained via atomic force microscopy for mouse embryonic fibroblasts prior to microfluidic sorting. biophysical characterization_mESC_post-sort.xlsx. Biophysical Characterization—mESC, Post-Sort. Cellular mechanics measurements obtained via atomic force microscopy and morphology measurements obtained via ImageJ for mouse embryonic stem cells following microfluidic sorting. biophysical characterization_mESC_pre-sort.xlsx. Biophysical Characterization—mESC, Pre-Sort. Cellular mechanics measurements obtained via atomic force microscopy and morphology measurements obtained via ImageJ for mouse embryonic stem cells prior to microfluidic sorting. gene expression.xlsx. Pre- and Post-Sort Gene Expression Data. Single-cell PCR data obtained for mouse embryonic stem cells before or after microfluidic sorting. size_pluripotent mESC-differentiating mESC-mEF.xlsx. Suspended Cell Size Data. Size data for pluripotent mouse embryonic stem cells, differentiating mouse embryonic stem cells, and mouse embryonic fibroblasts obtained via a Coulter Counter. sort_mESC-mEF_inlet.fcs. Flow Cytometry Data—Sorting of ESCs and MEFs—Inlet. FL1, ESC; FL4, MEF. sort_mESC-mEF_mEF control.fcs. Flow Cytometry Data—MEF Control. FL1, ESC; FL4, MEF. sort_mESC-mEF_mESC control.fcs. Flow Cytometry Data—ESC Control. FL1, ESC; FL4, MEF. sort_mESC-mEF_soft outlet.fcs. Flow Cytometry Data—Sorting of ESCs and MEFs—Soft Outlet. FL1, ESC; FL4, MEF. sort_mESC-mEF_stiff outlet.fcs. Flow Cytometry Data—Sorting of ESCs and MEFs—Stiff Outlet. FL1, ESC; FL4, MEF. sort_pluripotent mESC-differentiating mESC_differentiating control.fcs. Flow Cytometry Data—Differentiating ESC Control. FL1, pluripotent; FL4, differentiating. sort_pluripotent mESC-differentiating mESC_inlet.fcs. Flow Cytometry Data—Sorting of pluripotent and differentiating ESCs—Inlet. FL1, pluripotent; FL4, differentiating. sort_pluripotent mESC-differentiating mESC_pluripotent c [file pone.0192631.s001.zip › supplemental data/biophysical characterization_mESC_pre-sort.xlsx]

## Sheet: Sheet1
Sample	Day 0 Session	Day 0 passage	k [pN/nm]	Differentiation Format	Differentiation Method	Day of Differentiation	Cell	Young's Modulus [kPa]	tau_1 [s]	tau_2 [s]	Area [μm²]	Perimeter [μm]	Major Axis [μm]	Minor Axis [μm]	Angle	Circularity	Feret's Diameter [μm]	Aspect Ratio	Roundness	Solidity
A	1	27	10.58	Monolayer	LIF-, FBS+	0	1	0.36404			267.971	60.0535	19.6043	17.4039	73.428	0.9337	20.4704	1.1264	0.8878	0.9853
A	1	27	10.58	Monolayer	LIF-, FBS+	0	2	0.233357			196.708	50.5365	15.9722	15.6808	8.9806	0.9679	16.6767	1.0186	0.9818	0.998
A	1	27	10.58	Monolayer	LIF-, FBS+	0	3	0.594997			473.486	78.7191	26.8205	22.4776	97.0138	0.9602	27.1512	1.1932	0.8381	0.9969
A	1	27	10.58	Monolayer	LIF-, FBS+	0	4	0.23001			499.91	80.759	27.7438	22.9422	9.6645	0.9632	27.6914	1.2093	0.8269	1.0016
A	1	27	10.58	Monolayer	LIF-, FBS+	0	5	0.12365			340.835	66.5876	21.8881	19.8265	113.493	0.966	22.6963	1.104	0.9058	0.998
A	1	27	10.58	Monolayer	LIF-, FBS+	0	6	0.154537			250.889	57.5016	18.8366	16.9586	76.3913	0.9535	19.8818	1.1107	0.9003	0.9963
A	1	27	10.58	Monolayer	LIF-, FBS+	0	7	0.17212			470.55	77.8458	25.6929	23.3186	59.3422	0.9758	26.3682	1.1018	0.9076	0.9997
A	1	27	10.58	Monolayer	LIF-, FBS+	0	8	0.125357			230.871	55.1924	18.1195	16.2231	83.4726	0.9524	19.1152	1.1169	0.8953	0.9971
A	1	27	10.58	Monolayer	LIF-, FBS+	0	9	0.167633			192.971	49.9341	15.8609	15.4908	144.293	0.9725	16.6607	1.0239	0.9767	1
A	1	27	10.58	Monolayer	LIF-, FBS+	0	10	0.198983			164.412	47.8148	16.1642	12.9506	71.2312	0.9037	17.3282	1.2481	0.8012	0.9992
A	1	27	10.58	Monolayer	LIF-, FBS+	0	11	0.155527			299.199	62.022	19.8692	19.1729	139.32	0.9774	20.2541	1.0363	0.965	1.0022
A	1	27	10.58	Monolayer	LIF-, FBS+	0	12	0.18337			195.907	53.1149	17.5931	14.1781	19.0488	0.8726	17.9337	1.2409	0.8059	0.9652
A	1	27	10.58	Monolayer	LIF-, FBS+	0	13	0.197383			468.682	77.985	24.6638	24.1951	70.7353	0.9684	25.9447	1.0194	0.981	1.0006
A	1	27	10.58	Monolayer	LIF-, FBS+	0	14	0.124267			373.931	85.8062	27.3237	17.4246	116.358	0.6382	31.7547	1.5681	0.6377	0.8803
A	1	27	10.58	Monolayer	LIF-, FBS+	0	15	0.126147			213.789	52.5829	17.0228	15.9906	88.1785	0.9716	17.2664	1.0645	0.9394	1
A	1	27	10.58	Monolayer	LIF-, FBS+	0	16	0.117027			278.38	60.3969	19.6995	17.9925	72.5621	0.959	20.5745	1.0949	0.9133	0.9957
A	1	27	10.58	Monolayer	LIF-, FBS+	0	17	0.2386			260.764	58.2394	18.6427	17.8095	125.608	0.9661	19.4954	1.0468	0.9553	0.9995
A	1	27	10.58	Monolayer	LIF-, FBS+	0	18	0.205707			248.754	57.2465	18.7168	16.9219	51.016	0.9539	19.7268	1.1061	0.9041	0.9995
A	1	27	10.58	Monolayer	LIF-, FBS+	0	19	0.176443			241.814	56.2888	18.4487	16.6889	80.3159	0.9591	19.0523	1.1055	0.9046	1.0011
A	1	27	10.58	Monolayer	LIF-, FBS+	0	20	0.128267			463.077	78.6446	27.2818	21.6118	97.1114	0.9409	28.6949	1.2624	0.7922	0.9983
A	1	27	10.58	Monolayer	LIF-, FBS+	0	21	0.143843			314.145	64.6866	21.5579	18.5538	146.804	0.9434	23.2195	1.1619	0.8607	0.9979
A	1	27	10.58	Monolayer	LIF-, FBS+	0	22	0.11689			259.163	58.2259	18.6706	17.6736	65.3536	0.9606	19.0592	1.0564	0.9466	0.9913
A	1	27	10.58	Monolayer	LIF-, FBS+	0	23	0.119893			373.131	69.4544	22.3554	21.2515	63.4755	0.972	22.8253	1.0519	0.9506	0.9989
A	1	27	10.58	Monolayer	LIF-, FBS+	0	24	0.22608			425.978	74.1945	24.4666	22.1679	107.392	0.9724	24.8088	1.1037	0.906	0.9975
A	1	27	10.58	Monolayer	LIF-, FBS+	0	25	0.1892			358.451	68.362	22.6766	20.1262	80.5458	0.9639	23.3627	1.1267	0.8875	1.0015
B	2	18	11.43	Monolayer	LIF-, FBS+	0	1	0.346977			195.749	50.811	17.3474	14.3674	66.4821	0.9528	17.7803	1.2074	0.8282	1.0027
B	2	18	11.43	Monolayer	LIF-, FBS+	0	2	0.31712			160.714	45.8362	15.419	13.2712	58.0893	0.9613	15.806	1.1618	0.8607	0.9978
B	2	18	11.43	Monolayer	LIF-, FBS+	0	3	0.266923			307.556	63.5958	21.2327	18.4429	94.1874	0.9556	21.6558	1.1513	0.8686	0.9992
B	2	18	11.43	Monolayer	LIF-, FBS+	0	4	0.17815			235.957	55.7374	18.0772	16.6193	51.0492	0.9544	19.0198	1.0877	0.9194	0.995
B	2	18	11.43	Monolayer	LIF-, FBS+	0	5	0.18015			237.603	55.5219	18.0946	16.7191	72.6079	0.9686	18.56	1.0823	0.924	0.9998
B	2	18	11.43	Monolayer	LIF-, FBS+	0	6	0.26213			629.925	90.0422	29.5065	27.1819	48.4821	0.9764	30.2552	1.0855	0.9212	0.9993
B	2	18	11.43	Monolayer	LIF-, FBS+	0	7	0.303067			345.53	67.6421	23.557	18.6756	59.1745	0.949	24.412	1.2614	0.7928	0.9997
B	2	18	11.43	Monolayer	LIF-, FBS+	0	8	0.28463			353.289	67.6516	21.9753	20.4694	26.754	0.97	22.5416	1.0736	0.9315	0.9987
B	2	18	11.43	Monolayer	LIF-, FBS+	0	9	0.34272			237.721	55.5573	18.3331	16.5098	60.4053	0.9678	19.1338	1.1104	0.9005	0.9995
B	2	18	11.43	Monolayer	LIF-, FBS+	0	10	0.300213			426.886	74.6875	23.9302	22.7131	6.1177	0.9617	24.735	1.0536	0.9491	0.9992
B	2	18	11.43	Monolayer	LIF-, FBS+	0	11	0.18477			702.581	94.8979	30.5533	29.2785	50.3391	0.9804	31.39	1.0435	0.9583	1.0003
B	2	18	11.43	Monolayer	LIF-, FBS+	0	12	0.16546			471.562	78.1447	26.8465	22.3646	34.9694	0.9704	27.4069	1.2004	0.8331	1.0004
B	2	18	11.43	Monolayer	LIF-, FBS+	0	13	0.22354			250.888	57.464	19.4615	16.414	31.7891	0.9548	20.1368	1.1857	0.8434	0.9984
B	2	18	11.43	Monolayer	LIF-, FBS+	0	14	0.22224			337.065	66.2714	22.7076	18.8996	149.952	0.9644	23.1362	1.2015	0.8323	0.9991
B	2	18	11.43	Monolayer	LIF-, FBS+	0	15	0.37751			521.645	81.7552	27.2463	24.3769	177.155	0.9807	27.5715	1.1177	0.8947	1
B	2	18	11.43	Monolayer	LIF-, FBS+	0	16	0.53171			311.318	63.8793	20.315	19.5118	130.387	0.9587	20.9017	1.0412	0.9605	0.9944
B	2	18	11.43	Monolayer	LIF-, FBS+	0	17	0.357897			264.526	59.4247	21.6351	15.5675	36.1002	0.9413	22.0139	1.3898	0.7196	0.9993
B	2	18	11.43	Monolayer	LIF-, FBS+	0	18	0.405533			221.379	54.4092	18.4246	15.2985	90.5961	0.9397	18.9703	1.2043	0.8303	0.9976
B	2	18	11.43	Monolayer	LIF-, FBS+	0	19	0.24894			320.018	67.3482	21.322	19.1098	79.626	0.8866	23.4215	1.1158	0.8962	0.977
B	2	18	11.43	Monolayer	LIF-, FBS+	0	20	0.34613			476.147	78.3711	24.739	24.5058	23.7157	0.9742	25.3871	1.0095	0.9906	0.9968
B	2	18	11.43	Monolayer	LIF-, FBS+	0	21	0.428787			379.154	70.1676	23.0715	20.9243	81.7717	0.9677	23.9232	1.1026	0.9069	0.998
B	2	18	11.43	Monolayer	LIF-, FBS+	0	22	0.425207			312.141	63.6406	20.8419	19.0688	26.035	0.9685	21.2696	1.093	0.9149	0.9992
B	2	18	11.43	Monolayer	LIF-, FBS+	0	23	0.2938			434.998	74.9786	24.2774	22.8137	55.9937	0.9724	25.4864	1.0642	0.9397	0.9991
B	2	18	11.43	Monolayer	LIF-, FBS+	0	24	0.191673			236.898	55.7025	19.0681	15.8185	11.9057	0.9594	19.5923	1.2054	0.8296	0.9998
B	2	18	11.43	Monolayer	LIF-, FBS+	0	25	0.127817			468.505	77.6971	25.5202	23.3744	145.98	0.9752	26.0341	1.0918	0.9159	0.9989
C	3	44	9.69	Embryoid Body	BMP4+, ESGRO	6	1	1.01363			188.967	50.1586	17.0439	14.1166	78.8037	0.9439	17.7542	1.2074	0.8282	0.9944
C	3	44	9.69	Embryoid Body	BMP4+, ESGRO	6	2	0.31679			183.896	49.0208	15.9121	14.7149	128.949	0.9617	16.6367	1.0814	0.9248	1
C	3	44	9.69	Embryoid Body	BMP4+, ESGRO	6	3	1.1302			283.718	67.7626	21.3215	16.9426	50.2417	0.7765	23.1562	1.2585	0.7946	0.9329
C	3	44	9.69	Embryoid Body	BMP4+, ESGRO	6	4	1.1241			163.879	46.9047	15.9336	13.0954	19.2398	0.9361	16.8677	1.2167	0.8219	0.9976
C	3	44	9.69	Embryoid Body	BMP4+, ESGRO	6	5	0.71821			248.22	58.5968	21.5687	14.6529	70.3989	0.9084	22.2209	1.472	0.6794	0.9894
C	3	44	9.69	Embryoid Body	BMP4+, ESGRO	6	6	0.458073			162.277	47.1162	15.8009	13.0763	170.607	0.9186	16.3372	1.2084	0.8276	0.991
C	3	44	9.69	Embryoid Body	BMP4+, ESGRO	6	7	0.85662			220.462	53.9474	17.4815	16.057	79.7041	0.9519	18.045	1.0887	0.9185	0.9958
C	3	44	9.69	Embryoid Body	BMP4+, ESGRO	6	8	0.800913			249.288	57.1924	18.6322	17.0351	22.8618	0.9577	19.3649	1.0938	0.9143	0.9989
C	3	44	9.69	Embryoid Body	BMP4+, ESGRO	6	9	0.39836			169.484	46.8382	15.3822	14.0287	78.1924	0.9708	15.9486	1.0965	0.912	1.0047
C	3	44	9.69	Embryoid Body	BMP4+, ESGRO	6	10	0.633787			304.537	70.225	21.2471	18.2495	54.7952	0.776	23.3627	1.1643	0.8589	0.96
C	3	44	9.69	Embryoid Body	BMP4+, ESGRO	6	11	1.3259			203.914	51.523	16.7873	15.4659	40.4974	0.9653	17.5349	1.0854	0.9213	1.002
C	3	44	9.69	Embryoid Body	BMP4+, ESGRO	6	12	1.53033			268.772	59.369	18.7544	18.2469	60.9865	0.9582	19.6386	1.0278	0.9729	0.9902
C	3	44	9.69	Embryoid Body	BMP4+, ESGRO	6	13	0.593303			185.231	49.1378	16.1187	14.6317	171.642	0.964	16.7645	1.1016	0.9077	0.9971
C	3	44	9.69	Embryoid Body	BMP4+, ESGRO	6	14	1.29113			158.807	53.7285	15.1602	13.3375	163.841	0.6913	16.6607	1.1367	0.8798	0.8901
C	3	44	9.69	Embryoid Body	BMP4+, ESGRO	6	15	1.19364			161.21	46.9895	15.9905	12.8363	147.783	0.9175	16.4187	1.2457	0.8027	0.9894
C	3	44	9.69	Embryoid Body	BMP4+, ESGRO	6	16	0.886507			224.199	54.6628	17.1873	16.6087	3.838	0.9429	18.2582	1.0348	0.9663	0.9894
C	3	44	9.69	Embryoid Body	BMP4+, ESGRO	6	17	0.59117			199.911	50.7647	16.4974	15.4287	55.7253	0.9748	16.8677	1.0693	0.9352	1.0054
C	3	44	9.69	Embryoid Body	BMP4+, ESGRO	6	18	2.19557			226.601	54.0852	17.7551	16.2498	97.3737	0.9734	18.2655	1.0926	0.9152	1.0012
C	3	44	9.69	Embryoid Body	BMP4+, ESGRO	6	19	0.812997			311.209	67.1058	24.352	16.2715	96.0099	0.8684	24.3034	1.4966	0.6682	0.9705
C	3	44	9.69	Embryoid Body	BMP4+, ESGRO	6	20	0.480213			255.159	57.7932	18.5968	17.4696	40.3503	0.96	19.1222	1.0645	0.9394	0.9995
C	3	44	9.69	Embryoid Body	BMP4+, ESGRO	6	21	1.6014			190.035	49.5742	16.5404	14.6284	6.8111	0.9717	16.6927	1.1307	0.8844	1.0042
C	3	44	9.69	Embryoid Body	BMP4+, ESGRO	6	22	0.63301			281.316	66.7523	21.7655	16.4564	52.4876	0.7934	24.609	1.3226	0.7561	0.9402
C	3	44	9.69	Embryoid Body	BMP4+, ESGRO	6	23	0.713833			201.779	51.1592	17.0338	15.0826	168.291	0.9688	17.359	1.1294	0.8854	1.002
C	3	44	9.69	Embryoid Body	BMP4+, ESGRO	6	24	1.6275			125.178	40.5462	13.3779	11.9138	141.539	0.9568	13.7563	1.1229	0.8906	0.9989
C	3	44	9.69	Embryoid Body	BMP4+, ESGRO	6	25	1.55617			348.042	70.4679	22.9973	19.2692	6.4808	0.8808	24.1216	1.1935	0.8379	0.9663
C	3	44	9.69	Embryoid Body	BMP4+, ESGRO	6	26	0.725237			154.537	44.8813	14.7119	13.3744	42.3752	0.9641	15.0622	1.1	0.9091	1
C	3	44	9.69	Embryoid Body	BMP4+, ESGRO	6	27	0.56021			251.957	62.1445	23.4134	13.7016	79.4135	0.8198	22.3049	1.7088	0.5852	0.9657
C	3	44	9.69	Embryoid Body	BMP4+, ESGRO	6	28	0.523693			227.668	55.7458	18.2161	15.9132	28.2631	0.9206	18.6272	1.1447	0.8736	0.9873
C	3	44	9.69	Embryoid Body	BMP4+, ESGRO	6	29	0.75043			150	44.4624	15.006	12.7273	41.3605	0.9535	15.2995	1.179	0.8481	1.0045
D	3	44	9.69	Embryoid Body	LIF-, FBS+	6	1	0.37239			289.857	63.7383	23.888	15.4495	37.9637	0.8966	24.1216	1.5462	0.6467	0.9922
D	3	44	9.69	Embryoid Body	LIF-, FBS+	6	2	0.69778			134.519	42.4678	14.2048	12.0576	69.8555	0.9373	14.5024	1.1781	0.8488	0.996
D	3	44	9.69	Embryoid Body	LIF-, FBS+	6	3	1.93633			137.989	42.6259	14.1379	12.4271	177.23	0.9543	14.2892	1.1377	0.879	0.999
D	3	44	9.69	Embryoid Body	LIF-, FBS+	6	4	0.796973			150	44.6059	14.9106	12.8087	41.6963	0.9474	15.1945	1.1641	0.859	0.9982
D	3	44	9.69	Embryoid Body	LIF-, FBS+	6	5	0.693397			160.943	45.602	14.9019	13.7512	46.6913	0.9726	15.2995	1.0837	0.9228	1.0017
D	3	44	9.69	Embryoid Body	LIF-, FBS+	6	6	1.06877			187.9	49.437	15.7095	15.2291	86.7177	0.9661	16.3372	1.0315	0.9694	1.0007
D	3	44	9.69	Embryoid Body	LIF-, FBS+	6	7	0.259723			196.174	50.5154	16.2417	15.3787	90.8987	0.9661	16.5401	1.0561	0.9469	1.0034
D	3	44	9.69	Embryoid Body	LIF-, FBS+	6	8	0.892573			271.707	60.1565	20.2604	17.0751	20.1114	0.9435	21.3011	1.1865	0.8428	1.001
D	3	44	9.69	Embryoid Body	LIF-, FBS+	6	10	0.807513			248.487	58.669	21.883	14.458	105.462	0.9072	22.8078	1.5136	0.6607	1.0016
D	3	44	9.69	Embryoid Body	LIF-, FBS+	6	11	0.176593			173.22	49.4003	17.7778	12.406	90.5592	0.892	17.6562	1.433	0.6978	0.9871
D	3	44	9.69	Embryoid Body	LIF-, FBS+	6	12	0.674563			226.601	56.6541	21.4093	13.4762	48.2408	0.8872	22.661	1.5887	0.6295	1.0018
D	3	44	9.69	Embryoid Body	LIF-, FBS+	6	13	0.84547			212.455	54.6425	19.8786	13.6079	91.9613	0.8942	21.2823	1.4608	0.6846	0.9969
D	3	44	9.69	Embryoid Body	LIF-, FBS+	6	14	1.47657			74.1991	31.2733	9.88064	9.56147	20.7671	0.9534	10.5372	1.0334	0.9677	0.9964
D	3	44	9.69	Embryoid Body	LIF-, FBS+	6	15	0.971337			381.405	78.678	27.233	17.832	39.233	0.7743	28.9173	1.5272	0.6548	0.9492
D	3	44	9.69	Embryoid Body	LIF-, FBS+	6	16	1.46343			139.323	42.7167	13.8126	12.8428	2.391	0.9595	14.1861	1.0755	0.9298	0.9971
D	3	44	9.69	Embryoid Body	LIF-, FBS+	6	17	0.776283			169.217	48.0535	16.9203	12.7335	117.471	0.9209	16.9466	1.3288	0.7526	0.9961
D	3	44	9.69	Embryoid Body	LIF-, FBS+	6	18	0.89983			293.594	63.4713	23.1977	16.1143	75.5715	0.9158	23.1043	1.4396	0.6947	0.9937
D	3	44	9.69	Embryoid Body	LIF-, FBS+	6	19	0.495147			199.377	51.428	16.5511	15.3376	178.005	0.9473	17.5425	1.0791	0.9267	1
D	3	44	9.69	Embryoid Body	LIF-, FBS+	6	20	0.561713			197.508	50.8028	17.0913	14.7136	97.6578	0.9617	17.5729	1.1616	0.8609	1.0034
D	3	44	9.69	Embryoid Body	LIF-, FBS+	6	21	0.643297			319.75	67.2066	22.2254	18.3177	3.8124	0.8896	23.5618	1.2133	0.8242	0.9776
D	3	44	9.69	Embryoid Body	LIF-, FBS+	6	22	0.479493			202.313	51.8939	17.5412	14.685	168.642	0.9441	17.6336	1.1945	0.8372	0.9863
D	3	44	9.69	Embryoid Body	LIF-, FBS+	6	23	1.01401			184.697	52.1065	17.2703	13.6166	89.5747	0.8548	17.9709	1.2683	0.7884	0.9611
D	3	44	9.69	Embryoid Body	LIF-, FBS+	6	24	0.341317			167.882	47.5537	15.5167	13.7757	22.4634	0.9329	16.443	1.1264	0.8878	1.0032
D	3	44	9.69	Embryoid Body	LIF-, FBS+	6	25	0.764757			174.822	48.7765	15.4985	14.3621	75.9283	0.9234	16.8201	1.0791	0.9267	0.9909
D	3	44	9.69	Embryoid Body	LIF-, FBS+	6	26	0.511483			237.811	56.3975	18.8794	16.0381	16.5153	0.9396	20.0622	1.1772	0.8495	0.9989
D	3	44	9.69	Embryoid Body	LIF-, FBS+	6	27	0.452697			178.024	48.2618	15.7936	14.3518	159.857	0.9605	16.2224	1.1005	0.9087	1.0008
D	3	44	9.69	Embryoid Body	LIF-, FBS+	6	28	0.605447			306.939	63.6349	21.6147	18.0806	116.014	0.9525	22.5252	1.1955	0.8365	0.9991
D	3	44	9.69	Embryoid Body	LIF-, FBS+	6	29	0.429327			182.295	49.4315	16.2761	14.2605	23.5433	0.9375	16.8201	1.1413	0.8762	0.9891
D	3	44	9.69	Embryoid Body	LIF-, FBS+	6	30	1.01663			266.369	62.864	23.1603	14.6437	81.5993	0.847	23.9048	1.5816	0.6323	0.9842
E	3	44	8.99	Embryoid Body	BMP4+, ESGRO	10	1	1.05827			93.4161	37.9887	12.0303	9.88674	94.2735	0.8134	12.7806	1.2168	0.8218	0.9669
E	3	44	8.99	Embryoid Body	BMP4+, ESGRO	10	2	0.293637			230.071	60.3742	20.7917	14.089	56.7378	0.7932	22.661	1.4757	0.6776	0.9499
E	3	44	8.99	Embryoid Body	BMP4+, ESGRO	10	3	1.314			282.917	79.5136	33.3021	10.8168	59.36	0.5623	35.1913	3.0788	0.3248	0.911
E	3	44	8.99	Embryoid Body	BMP4+, ESGRO	10	4	0.753497			188.434	50.0082	17.287	13.8787	59.7562	0.9469	17.6336	1.2456	0.8028	0.9965
E	3	44	8.99	Embryoid Body	BMP4+, ESGRO	10	5	1.05835			140.925	43.7457	14.6762	12.226	43.2458	0.9254	14.9018	1.2004	0.8331	0.9991
E	3	44	8.99	Embryoid Body	BMP4+, ESGRO	10	6	0.329213			151.067	44.3205	14.0584	13.6819	128.026	0.9664	14.6307	1.0275	0.9732	1
E	3	44	8.99	Embryoid Body	BMP4+, ESGRO	10	7	0.34088			283.985	61.6932	21.6076	16.734	140.895	0.9376	22.0703	1.2912	0.7744	0.993
E	3	44	8.99	Embryoid Body	BMP4+, ESGRO	10	8	0.6042			176.957	48.7391	15.232	14.7918	91.0162	0.9361	16.443	1.0298	0.9711	0.9896
E	3	44	8.99	Embryoid Body	BMP4+, ESGRO	10	9	0.716033			227.402	74.6297	24.5587	11.7896	107.178	0.5131	27.264	2.0831	0.4801	0.8308
E	3	44	8.99	Embryoid Body	BMP4+, ESGRO	10	10	1.35553			345	67.9319	22.557	19.4736	162.087	0.9395	22.8254	1.1583	0.8633	0.9914
E	3	44	8.99	Embryoid Body	BMP4+, ESGRO	10	11	2.80313			418.237	82.4397	27.1502	19.6137	32.3752	0.7733	30.3406	1.3842	0.7224	0.9361
E	3	44	8.99	Embryoid Body	BMP4+, ESGRO	10	12	0.472097			235.142	62.8044	20.1478	14.8598	42.9877	0.7491	22.9419	1.3559	0.7375	0.9323
E	3	44	8.99	Embryoid Body	BMP4+, ESGRO	10	13	0.50187			136.388	42.4477	13.7534	12.6263	127.043	0.9512	14.2518	1.0893	0.918	0.9874
E	3	44	8.99	Embryoid Body	BMP4+, ESGRO	10	14	10.3362			80.8717	32.805	10.9739	9.38303	108.782	0.9443	11.4126	1.1696	0.855	1
E	3	44	8.99	Embryoid Body	BMP4+, ESGRO	10	15	0.81003			117.704	40.694	14.6039	10.2621	4.0926	0.8932	15.0622	1.4231	0.7027	1
E	3	44	8.99	Embryoid Body	BMP4+, ESGRO	10	16	0.552827			160.943	50.0599	16.9713	12.0744	94.7774	0.8071	18.045	1.4056	0.7115	0.9407
E	3	44	8.99	Embryoid Body	BMP4+, ESGRO	10	17	0.438303			186.832	50.5297	16.3089	14.586	173.049	0.9195	17.5729	1.1181	0.8944	0.9901
E	3	44	8.99	Embryoid Body	BMP4+, ESGRO	10	18	1.17993			250.889	57.6519	19.2891	16.5607	116.951	0.9486	19.9421	1.1647	0.8586	0.9942
E	3	44	8.99	Embryoid Body	BMP4+, ESGRO	10	20	0.641263			157.473	54.5292	14.8377	13.5129	74.8279	0.6655	16.5643	1.098	0.9107	0.9448
E	3	44	8.99	Embryoid Body	BMP4+, ESGRO	10	21	1.57717			153.736	48.4484	15.4999	12.6287	65.5448	0.8231	16.3372	1.2274	0.8148	0.956
E	3	44	8.99	Embryoid Body	BMP4+, ESGRO	10	22	1.88787			102.758	37.5117	12.1736	10.7475	38.1919	0.9177	12.8328	1.1327	0.8829	1.0026
E	3	44	8.99	Embryoid Body	BMP4+, ESGRO	10	23	3.656			66.7258	30.6748	10.2261	8.30793	77.74	0.8911	10.4481	1.2309	0.8124	0.9634
E	3	44	8.99	Embryoid Body	BMP4+, ESGRO	10	24	0.9457			156.939	45.3425	14.7137	13.5806	133.84	0.9592	15.2558	1.0834	0.923	0.9949
E	3	44	8.99	Embryoid Body	BMP4+, ESGRO	10	25	2.24183			187.9	51.643	17.175	13.9297	119.761	0.8853	17.5729	1.233	0.811	0.965
E	3	44	8.99	Embryoid Body	BMP4+, ESGRO	10	26	5.08637			227.402	56.7395	19.4599	14.8786	141.76	0.8876	20.333	1.3079	0.7646	0.989
E	3	44	8.99	Embryoid Body	BMP4+, ESGRO	10	27	0.731597			192.437	52.1023	17.6414	13.8888	60.4427	0.8908	18.9469	1.2702	0.7873	0.9904
E	3	44	8.99	Embryoid Body	BMP4+, ESGRO	10	28	0.43091			167.882	51.4058	18.434	11.5956	2.0309	0.7983	19.4543	1.5897	0.629	0.948
E	3	44	8.99	Embryoid Body	BMP4+, ESGRO	10	29	0.91959			155.338	45.2186	14.8188	13.3467	48.1193	0.9547	15.2646	1.1103	0.9007	1.0009
E	3	44	8.99	Embryoid Body	BMP4+, ESGRO	10	30	0.50672			188.434	49.6382	15.548	15.431	15.139	0.961	16.4187	1.0076	0.9925	0.9986
F	3	44	8.99	Embryoid Body	LIF-, FBS+	10	1	0.718067			144.128	47.3333	14.2379	12.8888	115.691	0.8084	16.5078	1.1047	0.9052	0.9343
F	3	44	8.99	Embryoid Body	LIF-, FBS+	10	2	1.28267			134.252	43.08	13.8907	12.3057	107.566	0.909	15.0178	1.1288	0.8859	1.002
F	3	44	8.99	Embryoid Body	LIF-, FBS+	10	3	0.79692			115.836	39.4407	12.2969	11.9939	152.155	0.9358	13.1511	1.0253	0.9754	1.0023
F	3	44	8.99	Embryoid Body	LIF-, FBS+	10	4	0.288667			181.761	54.5714	17.3901	13.3079	60.5552	0.767	20.6263	1.3068	0.7653	0.9291
F	3	44	8.99	Embryoid Body	LIF-, FBS+	10	5	0.365803			163.612	46.1212	14.6275	14.2414	36.3385	0.9665	15.2646	1.0271	0.9736	1.0107
F	3	44	8.99	Embryoid Body	LIF-, FBS+	10	6	0.53406			160.409	55.226	15.6247	13.0716	88.0555	0.6609	20.4704	1.1953	0.8366	0.878
F	3	44	8.99	Embryoid Body	LIF-, FBS+	10	7	0.39945			138.256	49.6254	15.4011	11.4299	142.021	0.7055	17.7768	1.3474	0.7421	0.9048
F	3	44	8.99	Embryoid Body	LIF-, FBS+	10	8	0.639007			179.626	49.5659	17.1928	13.3025	155.915	0.9188	18.5195	1.2924	0.7737	0.9934
F	3	44	8.99	Embryoid Body	LIF-, FBS+	10	9	0.469853			197.241	51.0608	16.5595	15.1657	103.278	0.9507	17.3667	1.0919	0.9158	1.0007
F	3	44	8.99	Embryoid Body	LIF-, FBS+	10	10	1.36967			162.811	46.4129	15.3656	13.491	83.8193	0.9498	15.6871	1.139	0.878	0.9967
F	3	44	8.99	Embryoid Body	LIF-, FBS+	10	11	4.0362			196.975	50.8518	17.0504	14.7091	129.499	0.9572	17.5349	1.1592	0.8627	0.9993
F	3	44	8.99	Embryoid Body	LIF-, FBS+	10	12	3.29817			135.854	43.8155	14.8915	11.6157	105.311	0.8893	15.0887	1.282	0.78	0.9932
F	3	44	8.99	Embryoid Body	LIF-, FBS+	10	13	0.427107			136.121	42.2407	13.9775	12.3995	146.439	0.9587	14.3637	1.1273	0.8871	1.002
F	3	44	8.99	Embryoid Body	LIF-, FBS+	10	14	0.820927			116.904	39.2509	12.9843	11.4635	102.595	0.9535	13.2824	1.1327	0.8829	0.9921
F	3	44	8.99	Embryoid Body	LIF-, FBS+	10	15	1.10803			193.238	50.4443	16.3824	15.0184	8.3977	0.9543	16.8914	1.0908	0.9167	0.9959
F	3	44	8.99	Embryoid Body	LIF-, FBS+	10	16	1.23313			216.725	53.3532	17.2709	15.9774	93.2138	0.9568	18.1996	1.081	0.9251	1.0006
F	3	44	8.99	Embryoid Body	LIF-, FBS+	10	17	0.521563			207.117	52.6943	18.353	14.3688	105.267	0.9373	18.7273	1.2773	0.7829	1
F	3	44	8.99	Embryoid Body	LIF-, FBS+	10	18	0.341487			133.985	41.8859	14.3985	11.8482	104.486	0.9597	14.7035	1.2152	0.8229	1.005
F	3	44	8.99	Embryoid Body	LIF-, FBS+	10	19	0.788977			191.637	50.1592	16.3359	14.9364	83.222	0.9572	16.8677	1.0937	0.9143	1.0014
F	3	44	8.99	Embryoid Body	LIF-, FBS+	10	20	0.638873			385.942	73.2093	26.1709	18.7764	6.0341	0.9049	27.0675	1.3938	0.7175	0.9887
F	3	44	8.99	Embryoid Body	LIF-, FBS+	10	21	1.1978			388.077	92.3602	32.5698	15.171	23.228	0.5717	39.8205	2.1468	0.4658	0.8696
F	3	44	8.99	Embryoid Body	LIF-, FBS+	10	22	0.58432			259.697	61.1111	19.7316	16.7577	84.7182	0.8738	21.4073	1.1775	0.8493	0.974
F	3	44	8.99	Embryoid Body	LIF-, FBS+	10	23	1.31177			394.75	73.4299	24.4943	20.5195	137.119	0.92	25.2302	1.1937	0.8377	0.988
F	3	44	8.99	Embryoid Body	LIF-, FBS+	10	24	0.899807			224.199	56.1803	19.6727	14.5104	76.1836	0.8926	20.8259	1.3558	0.7376	0.9941
F	3	44	8.99	Embryoid Body	LIF-, FBS+	10	25	0.555057			193.238	50.519	15.7808	15.591	166.428	0.9515	16.8677	1.0122	0.988	1.0021
F	3	44	8.99	Embryoid Body	LIF-, FBS+	10	26	0.564237			196.174	51.6791	18.2435	13.6913	135.897	0.923	19.3649	1.3325	0.7505	1.0007
F	3	44	8.99	Embryoid Body	LIF-, FBS+	10	27	0.369667			164.412	46.4164	15.6552	13.3716	170.498	0.959	16.2142	1.1708	0.8541	0.9984
F	3	44	8.99	Embryoid Body	LIF-, FBS+	10	28	1.71913			280.782	67.0116	23.1377	15.4511	5.2599	0.7857	25.32	1.4975	0.6678	0.9401
F	3	44	8.99	Embryoid Body	LIF-, FBS+	10	29	1.19797			216.725	54.693	18.0304	15.3043	25.8546	0.9105	18.6272	1.1781	0.8488	0.9836
F	3	44	8.99	Embryoid Body	LIF-, FBS+	10	30	2.6295			201.779	52.1538	17.4868	14.6918	73.1881	0.9322	18.7201	1.1902	0.8402	0.9974
G	4	28	14.05	Monolayer	LIF-, FBS+	0	1	0.398133	0.379303	3.8888	277.694	60.0226	20.1861	17.5155	29.1015	0.9686	20.3892	1.1525	0.8677	0.9983
G	4	28	14.05	Monolayer	LIF-, FBS+	0	2	0.295953	0.457473	4.72337	363.047	68.6022	23.7566	19.4576	69.4228	0.9694	24.0799	1.2209	0.819	0.9992
G	4	28	14.05	Monolayer	LIF-, FBS+	0	3	0.1171	0.352953	3.91117	340.004	67.0382	23.4617	18.4516	38.3856	0.9507	23.5492	1.2715	0.7865	0.9976
G	4	28	14.05	Monolayer	LIF-, FBS+	0	4	0.23833	0.345577	3.55	274.519	59.4517	19.6466	17.7908	54.9034	0.976	20.0929	1.1043	0.9055	0.9996
G	4	28	14.05	Monolayer	LIF-, FBS+	0	5	0.292497	0.341607	4.13463	247.949	56.5449	18.7821	16.8085	125.517	0.9745	19.4205	1.1174	0.8949	1.0002
G	4	28	14.05	Monolayer	LIF-, FBS+	0	6	0.288283	0.40512	4.3473	476.029	78.5488	26.2506	23.0889	3.5365	0.9695	26.7798	1.1369	0.8796	0.9964
G	4	28	14.05	Monolayer	LIF-, FBS+	0	7	0.448633	0.419283	4.81237	285.453	60.71	19.5002	18.6383	48.0129	0.9732	20.1601	1.0462	0.9558	0.9988
G	4	28	14.05	Monolayer	LIF-, FBS+	0	8	0.250963	0.393523	4.69983	393.967	71.7086	23.7248	21.1431	47.5194	0.9628	24.1018	1.1221	0.8912	0.9951
G	4	28	14.05	Monolayer	LIF-, FBS+	0	9	0.44276	0.399373	4.14957	272.991	59.3385	19.546	17.7828	119.403	0.9743	19.819	1.0991	0.9098	0.9968
G	4	28	14.05	Monolayer	LIF-, FBS+	0	10	0.550723	0.384327	4.7062	249.242	56.7424	18.2636	17.3758	168.302	0.9728	18.9672	1.0511	0.9514	1.0002
G	4	28	14.05	Monolayer	LIF-, FBS+	0	11	0.39571	0.415397	4.95877	274.402	59.6784	20.0919	17.389	24.121	0.9682	20.7124	1.1554	0.8655	0.9994
G	4	28	14.05	Monolayer	LIF-, FBS+	0	12	0.489287	0.322227	4.61287	267.465	58.7353	18.7698	18.1434	81.3648	0.9743	19.2288	1.0345	0.9666	0.9989
G	4	28	14.05	Monolayer	LIF-, FBS+	0	13	0.157967	0.344703	3.7593	217.029	53.4337	18.7173	14.7634	15.5788	0.9552	18.8865	1.2678	0.7888	1.0008
G	4	28	14.05	Monolayer	LIF-, FBS+	0	14	0.319217	0.406997	4.42987	281.221	60.9708	20.8864	17.1432	99.8538	0.9506	21.4814	1.2183	0.8208	0.9975
G	4	28	14.05	Monolayer	LIF-, FBS+	0	15	0.44241	0.40772	4.58903	201.04	51.2481	17.567	14.5712	106.758	0.9619	17.6342	1.2056	0.8295	1
G	4	28	14.05	Monolayer	LIF-, FBS+	0	16	0.314687	0.431853	5.07163	736.441	97.3777	31.0814	30.168	26.4204	0.976	32.5213	1.0303	0.9706	0.9998
G	4	28	14.05	Monolayer	LIF-, FBS+	0	17	0.41845	0.348917	3.89917	275.225	60.0221	20.3244	17.2417	14.0227	0.96	20.6185	1.1788	0.8483	0.997
G	4	28	14.05	Monolayer	LIF-, FBS+	0	18	0.484343	0.354237	4.7463	310.025	63.106	20.6985	19.0707	167.965	0.9783	21.3607	1.0854	0.9214	1.0009
G	4	28	14.05	Monolayer	LIF-, FBS+	0	19	0.568353	0.392443	4.35893	365.164	82.7872	28.4534	16.3404	172.286	0.6695	35.5969	1.7413	0.5743	0.9298
G	4	28	14.05	Monolayer	LIF-, FBS+	0	20	0.437217	0.382477	4.17063	273.931	60.986	20.963	16.6379	108.292	0.9255	22.0566	1.26	0.7937	0.9981
G	4	28	14.05	Monolayer	LIF-, FBS+	0	21	0.477563	0.422893	4.49833	317.431	63.9404	20.8927	19.3448	79.7526	0.9757	21.2282	1.08	0.9259	0.9978
G	4	28	14.05	Monolayer	LIF-, FBS+	0	22	0.364067	0.34612	3.7423	323.662	64.3751	20.4408	20.1607	74.3891	0.9814	20.9354	1.0139	0.9863	1.0004
G	4	28	14.05	Monolayer	LIF-, FBS+	0	23	0.24177	0.37494	4.3102	271.11	59.3815	19.7873	17.4449	74.9799	0.9662	20.1601	1.1343	0.8816	0.9987
G	4	28	14.05	Monolayer	LIF-, FBS+	0	24	0.347753	0.381837	4.24673	235.134	55.0157	18.3365	16.3271	31.7516	0.9762	18.7176	1.1231	0.8904	0.999
G	4	28	14.05	Monolayer	LIF-, FBS+	0	25	0.497383	0.410773	4.5764	384.092	71.7889	23.6476	20.6804	80.5232	0.9365	24.0408	1.1435	0.8745	0.9945
G	4	28	14.05	Monolayer	LIF-, FBS+	0	26	1.0922	0.37484	4.34233	318.019	65.6118	20.4792	19.772	3.2332	0.9283	21.7749	1.0358	0.9655	0.987
G	4	28	14.05	Monolayer	LIF-, FBS+	0	27	0.63018	0.367293	4.3217	415.835	77.6591	29.4945	17.9511	127.222	0.8665	29.9408	1.643	0.6086	0.982
G	4	28	14.05	Monolayer	LIF-, FBS+	0	28	0.438693	0.38628	4.01683	377.155	69.5473	22.3191	21.5156	174.562	0.9799	22.6743	1.0373	0.964	0.9995
G	4	28	14.05	Monolayer	LIF-, FBS+	0	29	0.900187	0.376587	4.51737	387.501	72.813	26.5366	18.5925	111.041	0.9185	26.113	1.4273	0.7006	0.9895
G	4	28	14.05	Monolayer	LIF-, FBS+	0	30	0.45401	0.369317	4.11037	492.606	80.029	26.7357	23.4594	83.0264	0.9665	27.1569	1.1397	0.8775	0.9934
H	4	28	10.48	Monolayer	LIF-, FBS+	1	1	1.36907	0.497517	6.22153	384.68	77.7168	24.6529	19.8674	22.8967	0.8003	26.2567	1.2409	0.8059	0.9444
H	4	28	10.48	Monolayer	LIF-, FBS+	1	2	0.77349	0.379587	3.59107	391.381	72.9216	26.1828	19.0324	118.93	0.9249	27.1071	1.3757	0.7269	0.9966
H	4	28	10.48	Monolayer	LIF-, FBS+	1	3	0.31636	0.381527	3.59783	748.197	123.257	41.8175	22.7808	48.8227	0.6189	46.8556	1.8356	0.5448	0.9245
H	4	28	10.48	Monolayer	LIF-, FBS+	1	4	0.619737	0.354253	4.0642	359.873	74.3464	24.3827	18.7922	167.965	0.8182	25.6222	1.2975	0.7707	0.9869
H	4	28	10.48	Monolayer	LIF-, FBS+	1	5	0.87975	0.402347	5.05047	369.278	72.7534	24.0684	19.5351	173.883	0.8767	24.2865	1.2321	0.8116	0.9773
H	4	28	10.48	Monolayer	LIF-, FBS+	1	6	0.669517	0.469003	5.67777	350.703	67.1109	21.4201	20.8463	171.859	0.9785	22.2529	1.0275	0.9732	1.001
H	4	28	10.48	Monolayer	LIF-, FBS+	1	7	0.678447	0.439883	4.45623	315.08	67.728	22.4277	17.8874	51.4863	0.8632	23.2047	1.2538	0.7976	0.993
H	4	28	10.48	Monolayer	LIF-, FBS+	1	8	0.799327	0.402073	4.9553	395.613	76.7259	31.0659	16.2142	26.2246	0.8445	30.5703	1.916	0.5219	0.9929
H	4	28	10.48	Monolayer	LIF-, FBS+	1	9	0.754117	0.417923	4.70763	349.292	71.2414	24.8352	17.9074	54.0759	0.8648	25.8141	1.3869	0.721	0.972
H	4	28	10.48	Monolayer	LIF-, FBS+	1	10	1.13017	0.302497	3.4444	465.919	84.925	27.4458	21.6144	77.4413	0.8118	30.9069	1.2698	0.7875	0.9464
H	4	28	10.48	Monolayer	LIF-, FBS+	1	11	0.876597	0.3624	4.62407	446.638	81.6464	29.556	19.2406	26.9704	0.842	31.5841	1.5361	0.651	0.9774
H	4	28	10.48	Monolayer	LIF-, FBS+	1	12	0.293373	0.459223	5.21443	195.279	50.6186	16.1495	15.3959	93.1072	0.9577	16.7451	1.0489	0.9533	0.9949
H	4	28	10.48	Monolayer	LIF-, FBS+	1	13	0.31495	0.46568	6.36777	222.202	61.6303	19.3874	14.5928	22.8462	0.7351	21.8262	1.3286	0.7527	0.9436
H	4	28	10.48	Monolayer	LIF-, FBS+	1	14	0.88849	0.453973	4.7368	380.8	76.2552	24.2984	19.9539	108.388	0.8229	25.9527	1.2177	0.8212	0.9409
H	4	28	10.48	Monolayer	LIF-, FBS+	1	15	0.803507	0.42552	4.94573	664.725	98.1984	34.1112	24.8116	111.937	0.8662	35.3583	1.3748	0.7274	0.9722
H	4	28	10.48	Monolayer	LIF-, FBS+	1	16	0.85948	0.41965	4.7312	337.888	66.3149	21.214	20.2796	108.669	0.9655	22.3531	1.0461	0.956	1
H	4	28	10.48	Monolayer	LIF-, FBS+	1	17	1.30783	0.424887	4.81987	239.132	63.5335	20.5171	14.8399	102.083	0.7445	21.053	1.3826	0.7233	0.9243
H	4	28	10.48	Monolayer	LIF-, FBS+	1	18	0.597947	0.42232	4.7853	251.006	57.1623	18.8963	16.9129	33.5221	0.9653	19.496	1.1173	0.895	0.9974
H	4	28	10.48	Monolayer	LIF-, FBS+	1	19	0.668293	0.377623	4.4907	379.624	71.4032	24.694	19.5737	61.9118	0.9357	25.7183	1.2616	0.7927	0.9949
H	4	28	10.48	Monolayer	LIF-, FBS+	1	20	0.703473	0.388573	4.53457	303.206	70.706	23.7472	16.2568	46.4612	0.7621	24.2671	1.4608	0.6846	0.9397
H	4	28	10.48	Monolayer	LIF-, FBS+	1	21	1.9575	0.374657	4.59493	274.402	63.4541	23.0291	15.1712	102.369	0.8564	23.0011	1.5179	0.6588	0.9762
H	4	28	10.48	Monolayer	LIF-, FBS+	1	22	2.0871	0.358313	4.9375	414.542	86.6654	25.5261	20.6773	160.383	0.6936	27.7881	1.2345	0.81	0.9123
H	4	28	10.48	Monolayer	LIF-, FBS+	1	23	1.3255	0.4035	5.04093	461.686	103.507	30.6885	19.155	89.79	0.5415	40.4032	1.6021	0.6242	0.8137
H	4	28	10.48	Monolayer	LIF-, FBS+	1	25	0.727973	0.363127	3.76053	358.697	68.1093	22.1851	20.5862	116.063	0.9717	22.8807	1.0777	0.9279	1.0002
H	4	28	10.48	Monolayer	LIF-, FBS+	1	26	0.783667	0.456573	5.2249	324.015	64.6427	21.0085	19.6372	30.8923	0.9744	21.7425	1.0698	0.9347	1.0011
H	4	28	10.48	Monolayer	LIF-, FBS+	1	27	1.61117	0.408963	4.81633	337.3	67.2841	23.0127	18.662	69.8358	0.9363	23.5592	1.2331	0.8109	0.9945
H	4	28	10.48	Monolayer	LIF-, FBS+	1	28	0.759847	0.389903	4.82743	329.541	71.9518	21.9124	19.1483	12.8478	0.7999	25.0678	1.1444	0.8739	0.9387
H	4	28	10.48	Monolayer	LIF-, FBS+	1	29	0.33027	0.344937	4.954	306.145	63.502	20.9097	18.6419	68.1992	0.954	21.645	1.1217	0.8915	0.9992
H	4	28	10.48	Monolayer	LIF-, FBS+	1	30	1.0702	0.49172	7.27487	345.06	74.727	24.0734	18.2502	53.051	0.7765	25.0303	1.3191	0.7581	0.9361
I	4	28	11.58	Monolayer	LIF-, FBS+	2	1	1.86103	0.45555	5.07813	504.363	88.414	31.6985	20.2589	7.6034	0.8108	34.2881	1.5647	0.6391	0.9648
I	4	28	11.58	Monolayer	LIF-, FBS+	2	2	0.596467	0.386477	6.5622	457.454	84.0433	25.329	22.9953	57.2922	0.8139	28.3432	1.1015	0.9079	0.9537
I	4	28	11.58	Monolayer	LIF-, FBS+	2	3	0.312453	0.391473	3.7733	265.467	58.4142	18.59	18.182	47.6342	0.9776	19.0198	1.0224	0.9781	1.0009
I	4	28	11.58	Monolayer	LIF-, FBS+	2	4	0.60478	0.407683	3.758	473.09	84.7772	26.9438	22.356	45.413	0.8272	29.3459	1.2052	0.8297	0.9554
I	4	28	11.58	Monolayer	LIF-, FBS+	2	5	0.908143	0.423533	4.43107	382.563	71.3397	23.1663	21.026	130.201	0.9446	23.5667	1.1018	0.9076	0.9879
I	4	28	11.58	Monolayer	LIF-, FBS+	2	6	0.78046	0.396467	4.5956	562.559	94.3207	32.513	22.0304	131.269	0.7946	34.6157	1.4758	0.6776	0.9393
I	4	28	11.58	Monolayer	LIF-, FBS+	2	7	0.74849	0.39551	4.14557	491.783	91.2659	34.0499	18.3894	35.719	0.7419	34.5289	1.8516	0.5401	0.9352
I	4	28	11.58	Monolayer	LIF-, FBS+	2	8	0.386327	0.41695	5.2615	143.667	43.6266	14.2064	12.8761	152.368	0.9486	14.8551	1.1033	0.9064	1.0021
I	4	28	11.58	Monolayer	LIF-, FBS+	2	9	0.348133	0.34884	4.42263	467.917	78.0685	25.3782	23.4757	43.6599	0.9648	26.6147	1.081	0.925	0.9941
I	4	28	11.58	Monolayer	LIF-, FBS+	2	10	0.93762	0.44031	5.07013	460.393	82.6431	25.2221	23.2411	35.9252	0.8471	26.6875	1.0852	0.9215	0.9679
I	4	28	11.58	Monolayer	LIF-, FBS+	2	11	0.566303	0.300983	3.59377	149.545	48.0405	15.4799	12.3003	20.6326	0.8143	17.0822	1.2585	0.7946	0.9517
I	4	28	11.58	Monolayer	LIF-, FBS+	2	12	1.28287	0.317623	3.5701	381.858	78.8106	27.2379	17.8501	25.8353	0.7726	30.5337	1.5259	0.6553	0.9423
I	4	28	11.58	Monolayer	LIF-, FBS+	2	13	0.66615	0.373007	3.92397	338.711	67.535	23.2199	18.5729	24.5656	0.9332	23.5292	1.2502	0.7999	0.9936
I	4	28	11.58	Monolayer	LIF-, FBS+	2	14	0.625247	0.51895	7.9154	480.262	84.5272	28.2472	21.6478	160.394	0.8447	29.3859	1.3049	0.7664	0.97
I	4	28	11.58	Monolayer	LIF-, FBS+	2	15	0.157677	0.422937	4.00027	637.567	102.949	36.6594	22.1437	93.1686	0.7559	38.5874	1.6555	0.604	0.9381
I	4	28	11.58	Monolayer	LIF-, FBS+	2	16	0.558813	0.41049	4.69983	316.726	71.0099	25.0158	16.1205	32.8748	0.7893	25.998	1.5518	0.6444	0.924
I	4	28	11.58	Monolayer	LIF-, FBS+	2	17	0.506047	0.351527	4.01963	276.988	61.249	22.081	15.9718	78.4789	0.9278	22.1152	1.3825	0.7233	0.9996
I	4	28	11.58	Monolayer	LIF-, FBS+	2	18	0.454927	0.360273	4.07637	227.963	56.4539	20.7919	13.9598	164.819	0.8988	21.1699	1.4894	0.6714	0.99
I	4	28	11.58	Monolayer	LIF-, FBS+	2	19	0.494507	0.409253	4.20043	281.338	60.849	19.4756	18.3928	110.081	0.9548	20.6214	1.0589	0.9444	0.9909
I	4	28	11.58	Monolayer	LIF-, FBS+	2	20	0.30674	0.420657	5.2627	273.579	71.2878	19.4926	17.8699	60.5115	0.6765	23.5966	1.0908	0.9168	0.8983
I	4	28	11.58	Monolayer	LIF-, FBS+	2	21	0.58605	0.393293	4.59157	336.124	68.4173	22.1839	19.2917	40.7841	0.9024	23.1362	1.1499	0.8696	0.9766
I	4	28	11.58	Monolayer	LIF-, FBS+	2	22	0.983767	0.447627	4.3571	703.287	213.593	60.396	14.8263	76.5121	0.1937	93.7388	4.0736	0.2455	0.5741
I	4	28	11.58	Monolayer	LIF-, FBS+	2	23	0.32146	0.413157	4.26367	340.239	69.3475	26.4992	16.3479	29.6652	0.8891	26.2679	1.621	0.6169	0.9997
I	4	28	11.58	Monolayer	LIF-, FBS+	2	24	0.50486	0.32539	3.6152	308.731	64.9863	23.2959	16.8737	59.9067	0.9186	23.5217	1.3806	0.7243	0.9857
I	4	28	11.58	Monolayer	LIF-, FBS+	2	25	0.34973	0.402217	4.3201	298.738	62.7429	20.5749	18.4869	61.2496	0.9536	21.7938	1.1129	0.8985	0.9947
I	4	28	11.58	Monolayer	LIF-, FBS+	2	26	0.695013	0.431193	4.63207	387.266	75.4773	24.7776	19.9003	132.564	0.8543	27.0006	1.2451	0.8032	0.9668
I	4	28	11.58	Monolayer	LIF-, FBS+	2	27	1.1419	0.463837	5.19003	468.623	125.988	32.4209	18.4038	41.4646	0.371	41.2427	1.7616	0.5677	0.6103
I	4	28	11.58	Monolayer	LIF-, FBS+	2	28	0.555587	0.356503	4.09953	217.147	56.4601	17.6448	15.6692	138.692	0.856	20.1689	1.1261	0.888	0.9655
I	4	28	11.58	Monolayer	LIF-, FBS+	2	29	0.593597	0.45314	5.35267	310.73	67.4006	21.8528	18.1045	84.7804	0.8595	22.3925	1.207	0.8285	0.9597
I	4	28	11.58	Monolayer	LIF-, FBS+	2	30	0.5583	0.329863	4.80787	277.576	62.9308	19.5767	18.0531	127.279	0.8808	21.645	1.0844	0.9222	0.9652
J	4	28	13.3	Monolayer	LIF-, FBS+	3	1	0.93718	0.339743	3.63957	458.512	111.251	32.7543	17.8235	18.8504	0.4655	39.3656	1.8377	0.5442	0.7734
J	4	28	13.3	Monolayer	LIF-, FBS+	3	2	0.60026	0.40003	4.21207	435.821	89.0593	35.5266	15.6194	11.2947	0.6905	37.3236	2.2745	0.4397	0.9401
J	4	28	13.3	Monolayer	LIF-, FBS+	3	3	0.556287	0.347963	3.63103	374.922	79.1941	22.3176	21.3896	142.07	0.7512	26.3907	1.0434	0.9584	0.9159
J	4	28	13.3	Monolayer	LIF-, FBS+	3	4	0.597793	0.41233	4.2028	481.908	87.5224	27.1489	22.6007	158.6	0.7906	29.5435	1.2012	0.8325	0.9128
J	4	28	13.3	Monolayer	LIF-, FBS+	3	5	0.709693	0.378237	4.71547	187.284	50.7299	16.7757	14.2145	141.746	0.9145	18.1176	1.1802	0.8473	0.9855
J	4	28	13.3	Monolayer	LIF-, FBS+	3	6	0.423643	0.34901	3.24817	363.165	131.686	49.0117	9.4344	51.126	0.2632	62.7059	5.195	0.1925	0.7873
J	4	28	13.3	Monolayer	LIF-, FBS+	3	7	0.91361	0.397847	4.71657	501.306	110.142	42.2265	15.1157	137.824	0.5193	41.7428	2.7936	0.358	0.8282
J	4	28	13.3	Monolayer	LIF-, FBS+	3	8	1.2162	0.386727	4.5821	751.489	155.597	38.6101	24.7817	113.828	0.3901	49.123	1.558	0.6418	0.6361
J	4	28	13.3	Monolayer	LIF-, FBS+	3	9	1.16377	0.408187	4.22157	426.181	74.0087	24.0209	22.5899	25.5405	0.9778	24.8488	1.0633	0.9404	1.0004
J	4	28	13.3	Monolayer	LIF-, FBS+	3	10	0.46109	0.409177	4.41447	374.686	72.5284	25.7722	18.5109	43.8437	0.8951	25.5969	1.3923	0.7182	0.9775
J	4	28	13.3	Monolayer	LIF-, FBS+	3	11	0.589357	0.369803	3.81893	314.257	72.2127	20.8455	19.1948	10.5796	0.7573	23.6687	1.086	0.9208	0.9216
J	4	28	13.3	Monolayer	LIF-, FBS+	3	12	0.5153	0.382867	4.0932	326.719	83.5702	24.097	17.2632	143.688	0.5879	29.5057	1.3959	0.7164	0.8233
J	4	28	13.3	Monolayer	LIF-, FBS+	3	13	1.02555	0.393687	4.1128	189.518	52.283	16.3882	14.7242	101.355	0.8712	17.5707	1.113	0.8985	0.967
J	4	28	13.3	Monolayer	LIF-, FBS+	3	14	0.9337	0.369497	3.87943	635.568	104.479	34.1557	23.6924	84.1043	0.7317	39.9864	1.4416	0.6937	0.9421
J	4	28	13.3	Monolayer	LIF-, FBS+	3	15	0.30665	0.437347	4.42753	478.028	80.3538	28.7707	21.155	127.141	0.9304	29.0984	1.36	0.7353	0.9922
J	4	28	13.3	Monolayer	LIF-, FBS+	3	16	0.530133	0.373223	3.7668	311.67	64.1034	22.5425	17.6037	47.2009	0.9531	23.1362	1.2806	0.7809	1
J	4	28	13.3	Monolayer	LIF-, FBS+	3	17	0.63149	0.43291	4.3321	259.471	65.9838	20.6614	15.9896	175.843	0.7489	23.4065	1.2922	0.7739	0.9071
J	4	28	13.3	Monolayer	LIF-, FBS+	3	18	1.254	0.40298	4.68927	245.95	56.6863	19.2595	16.2597	94.0334	0.9618	19.6522	1.1845	0.8442	0.9986
J	4	28	13.3	Monolayer	LIF-, FBS+	3	19	0.303027	0.496693	4.56103	569.613	102.26	32.9463	22.0132	119.414	0.6845	34.6716	1.4967	0.6682	0.8877
J	4	28	13.3	Monolayer	LIF-, FBS+	3	20	1.01563	0.367667	3.84863	462.039	90.5603	28.0231	20.9929	176.974	0.708	36.3712	1.3349	0.7491	0.9072
J	4	28	13.3	Monolayer	LIF-, FBS+	3	21	0.687917	0.422573	4.7934	402.432	105.465	38.7352	13.2281	103.088	0.4547	47.6518	2.9283	0.3415	0.8381
J	4	28	13.3	Monolayer	LIF-, FBS+	3	22	0.455527	0.37711	3.68823	217.969	53.6999	18.4305	15.0581	177.197	0.9499	18.3145	1.224	0.817	1.0003
J	4	28	13.3	Monolayer	LIF-, FBS+	3	23	0.69535	0.46284	4.87693	326.014	71.5503	22.4648	18.4775	139.33	0.8002	25.8506	1.2158	0.8225	0.9511
J	4	28	13.3	Monolayer	LIF-, FBS+	3	24	1.01987	0.407053	4.2352	303.206	62.3591	20.1076	19.1994	11.8574	0.9798	20.6755	1.0473	0.9548	1.0014
J	4	28	13.3	Monolayer	LIF-, FBS+	3	25	0.571887	0.381203	3.91933	381.388	87.4919	31.3195	15.5047	33.1546	0.6261	36.2774	2.02	0.495	0.9303
J	4	28	13.3	Monolayer	LIF-, FBS+	3	26	0.899747	0.40017	4.65803	273.814	67.0436	28.5462	12.2129	54.2511	0.7655	27.7818	2.3374	0.4278	0.9932
J	4	28	13.3	Monolayer	LIF-, FBS+	3	27	0.44738	0.399993	4.52337	326.602	64.9309	20.6642	20.1238	109.975	0.9735	21.5224	1.0269	0.9738	1.0004
J	4	28	13.3	Monolayer	LIF-, FBS+	3	28	0.989543	0.393767	4.04977	433	99.6074	34.1914	16.1243	28.2141	0.5484	39.5028	2.1205	0.4716	0.8939
J	4	28	13.3	Monolayer	LIF-, FBS+	3	29	0.7753	0.411637	4.5685	358.11	70.6204	23.6155	19.3076	0.7214	0.9023	25.4864	1.2231	0.8176	0.9777
J	4	28	13.3	Monolayer	LIF-, FBS+	3	30	0.804447	0.37503	4.51247	258.765	66.3752	21.1758	15.5588	122.171	0.7381	25.3824	1.361	0.7347	0.9271
K	4	28	10.77	Monolayer	LIF-, FBS+	4	1	0.455673	0.367767	4.362	437.35	91.4847	35.2534	15.7957	28.0971	0.6567	38.7015	2.2318	0.4481	0.9298
K	4	28	10.77	Monolayer	LIF-, FBS+	4	2	0.869367	0.370883	4.25983	531.639	89.9225	29.3494	23.0636	152.675	0.8262	32.7518	1.2725	0.7858	0.946
K	4	28	10.77	Monolayer	LIF-, FBS+	4	3	1.32997	0.38327	6.4297	317.666	72.5499	23.6016	17.1372	83.1751	0.7584	26.885	1.3772	0.7261	0.9197
K	4	28	10.77	Monolayer	LIF-, FBS+	4	4	1.41183	0.361663	3.52513	388.089	87.7998	29.2773	16.8776	41.8239	0.6326	34.7038	1.7347	0.5765	0.8963
K	4	28	10.77	Monolayer	LIF-, FBS+	4	5	1.22537	0.454287	4.83437	1146.51	225.097	40.1099	36.3948	120.829	0.2843	64.7464	1.1021	0.9074	0.5477
K	4	28	10.77	Monolayer	LIF-, FBS+	4	6	0.24542	0.518193	4.8994	534.813	91.7158	30.8967	22.0394	161.406	0.799	32.4217	1.4019	0.7133	0.9619
K	4	28	10.77	Monolayer	LIF-, FBS+	4	7	0.398073	0.32849	3.21807	229.491	55.0122	18.4726	15.8178	67.4297	0.9529	19.0198	1.1678	0.8563	0.9957
K	4	28	10.77	Monolayer	LIF-, FBS+	4	8	1.3829	0.436093	4.84187	637.214	107.989	31.9695	25.3781	17.6152	0.6867	39.3716	1.2597	0.7938	0.8719
K	4	28	10.77	Monolayer	LIF-, FBS+	4	9	0.480627	0.342027	3.80823	533.402	93.7304	32.676	20.7843	52.4554	0.763	34.4949	1.5721	0.6361	0.9254
K	4	28	10.77	Monolayer	LIF-, FBS+	4	10	0.42112	0.33388	3.62343	393.615	72.9714	26.0868	19.2115	168.099	0.9289	26.5815	1.3579	0.7364	0.9964
K	4	28	10.77	Monolayer	LIF-, FBS+	4	11	0.819383	0.369153	3.4075	622.753	140.881	33.9525	23.3536	3.9937	0.3943	46.0087	1.4538	0.6878	0.6347
K	4	28	10.77	Monolayer	LIF-, FBS+	4	12	1.05405	0.41537	4.05657	369.631	73.502	28.4398	16.5482	60.2482	0.8598	28.1496	1.7186	0.5819	0.9743
K	4	28	10.77	Monolayer	LIF-, FBS+	4	13	0.450697	0.32695	3.5639	209.152	53.6812	19.5915	13.5927	171.69	0.9121	19.9726	1.4413	0.6938	0.995
K	4	28	10.77	Monolayer	LIF-, FBS+	4	14	0.788583	0.373693	4.5219	184.698	50.6689	16.7788	14.0156	173.248	0.904	17.843	1.1971	0.8353	0.9843
K	4	28	10.77	Monolayer	LIF-, FBS+	4	15	0.816213	0.405833	4.7879	286.864	95.5567	30.8524	11.8385	160.589	0.3948	42.4023	2.6061	0.3837	0.7668
K	4	28	10.77	Monolayer	LIF-, FBS+	4	16	0.432517	0.357073	3.7834	418.069	85.5525	27.5367	19.3306	57.0655	0.7178	31.2755	1.4245	0.702	0.9031
K	4	28	10.77	Monolayer	LIF-, FBS+	4	17	1.031	0.32321	3.34613	678.48	167.675	39.0399	22.1278	27.4332	0.3033	53.2923	1.7643	0.5668	0.5399
K	4	28	10.77	Monolayer	LIF-, FBS+	4	18	0.99161	0.46523	9.00457	238.073	58.6525	19.356	15.6605	50.9977	0.8697	20.5528	1.236	0.8091	0.9825
K	4	28	10.77	Monolayer	LIF-, FBS+	4	19	0.44937	0.40465	4.4776	537.047	94.6834	31.5536	21.6707	83.8418	0.7528	36.2092	1.4561	0.6868	0.9247
K	4	28	10.77	Monolayer	LIF-, FBS+	4	20	0.86269	0.487047	8.83173	381.388	75.1273	25.6412	18.9382	104.02	0.8491	26.4374	1.3539	0.7386	0.9648
K	4	28	10.77	Monolayer	LIF-, FBS+	4	21	0.785807	0.389203	4.00113	224.201	58.8782	21.0799	13.5419	14.5128	0.8127	23.2856	1.5566	0.6424	0.9807
K	4	28	10.77	Monolayer	LIF-, FBS+	4	22	0.951153	0.403843	3.79723	404.901	151.459	33.8112	15.2475	34.1857	0.2218	46.4626	2.2175	0.451	0.5849
K	4	28	10.77	Monolayer	LIF-, FBS+	4	24	0.62398	0.408633	4.37887	564.322	222.416	55.2367	13.008	81.5491	0.1434	89.9119	4.2464	0.2355	0.3816
K	4	28	10.77	Monolayer	LIF-, FBS+	4	25	0.52706	0.36296	3.77737	1420.33	264.68	54.692	33.0655	134.394	0.2548	72.2242	1.654	0.6046	0.61
K	4	28	10.77	Monolayer	LIF-, FBS+	4	26	0.648443	0.44562	4.5771	294.035	73.8427	25.1286	14.8984	95.544	0.6776	28.4921	1.6867	0.5929	0.9119
K	4	28	10.77	Monolayer	LIF-, FBS+	4	27	0.97734	0.427407	4.55223	1254.21	135.188	46.9797	33.9914	99.9147	0.8624	47.6518	1.3821	0.7235	0.9576
K	4	28	10.77	Monolayer	LIF-, FBS+	4	28	0.22663	0.44674	4.59543	696.233	154.59	47.9155	18.5007	94.4387	0.3661	57.2775	2.5899	0.3861	0.8164
K	4	28	10.77	Monolayer	LIF-, FBS+	4	29	0.920943	0.380843	4.1535	637.214	101.828	33.2902	24.3713	11.813	0.7723	38.4042	1.366	0.7321	0.9247
K	4	28	10.77	Monolayer	LIF-, FBS+	4	30	0.81866	0.302747	2.75057	395.496	111.276	26.7316	18.8377	155.213	0.4014	42.0515	1.419	0.7047	0.6779
L	4	28	7.38	Monolayer	LIF-, FBS+	5	1	0.28421	0.390603	4.10543	342.003	77.9219	21.4174	20.3317	102.669	0.7078	26.14	1.0534	0.9493	0.8671
L	4	28	7.38	Monolayer	LIF-, FBS+	5	3	0.781703	0.31653	3.27697	252.652	76.2491	28.6192	11.2402	77.5503	0.5461	31.2849	2.5461	0.3928	0.8424
L	4	28	7.38	Monolayer	LIF-, FBS+	5	4	4.34393	0.31781	3.54073	1164.15	263.924	53.0541	27.9383	68.1047	0.21	67.9925	1.899	0.5266	0.6094
L	4	28	7.38	Monolayer	LIF-, FBS+	5	5	0.55854	0.467623	6.50267	382.681	72.2577	22.8351	21.3376	146.798	0.921	24.9621	1.0702	0.9344	0.9907
L	4	28	7.38	Monolayer	LIF-, FBS+	5	6	2.48993	0.318573	3.8757	719.041	101.167	35.0503	26.1199	161.831	0.8828	36.4422	1.3419	0.7452	0.9695
L	4	28	7.38	Monolayer	LIF-, FBS+	5	7	2.42587	0.29924	3.74987	624.046	144.029	42.0266	18.9061	89.186	0.378	46.1579	2.2229	0.4499	0.8268
L	4	28	7.38	Monolayer	LIF-, FBS+	5	8	0.729463	0.37295	3.71993	296.975	66.2541	23.5419	16.0616	100.046	0.8502	24.9738	1.4657	0.6823	0.9921
L	4	28	7.38	Monolayer	LIF-, FBS+	5	9	0.787757	0.49381	6.4552	812.036	155.534	34.9216	29.6068	29.2471	0.4218	44.6035	1.1795	0.8478	0.7576
L	4	28	7.38	Monolayer	LIF-, FBS+	5	10	0.79907	0.47392	4.67913	843.779	147.674	42.2392	25.4345	118.387	0.4862	56.1958	1.6607	0.6022	0.8027
L	4	28	7.38	Monolayer	LIF-, FBS+	5	11	1.4677	0.318103	12.5413	490.137	100.985	28.4065	21.969	129.936	0.604	34.3651	1.293	0.7734	0.8294
L	4	28	7.38	Monolayer	LIF-, FBS+	5	12	0.191997	0.406117	4.1723	669.662	102.469	36.2064	23.5495	40.0276	0.8015	40.1332	1.5375	0.6504	0.9508
L	4	28	7.38	Monolayer	LIF-, FBS+	5	13	0.723523	0.337893	3.81863	234.429	55.1702	17.4566	17.0987	45.1722	0.9679	18.0461	1.0209	0.9795	0.9982
L	4	28	7.38	Monolayer	LIF-, FBS+	5	14	0.72449	0.45448	5.53087	421.831	111.262	36.3841	14.7617	168.171	0.4282	48.2391	2.4648	0.4057	0.7758
L	4	28	7.38	Monolayer	LIF-, FBS+	5	15	0.436487	0.456797	4.4288	286.276	71.3636	22.1008	16.4925	103.992	0.7064	26.7029	1.3401	0.7462	0.8913
L	4	28	7.38	Monolayer	LIF-, FBS+	5	16	0.213607	0.50737	5.531	543.395	91.0963	32.2543	21.4505	121.422	0.8229	33.7437	1.5037	0.665	0.9474
L	4	28	7.38	Monolayer	LIF-, FBS+	5	17	0.751823	0.525243	5.22863	427.827	110.373	45.8036	11.8926	47.5093	0.4413	50.6188	3.8514	0.2596	0.878
L	4	28	7.38	Monolayer	LIF-, FBS+	5	19	0.86997	0.37926	4.02907	86.7646	34.0932	11.9988	9.20693	73.4581	0.938	12.481	1.3032	0.7673	1.002
L	4	28	7.38	Monolayer	LIF-, FBS+	5	20	0.788577	0.3715	4.2321	295.799	75.0134	29.1748	12.9092	26.3575	0.6606	33.1248	2.26	0.4425	0.9681
L	4	28	7.38	Monolayer	LIF-, FBS+	5	21	7.025	0.36504	4.47247	292.507	69.4924	20.7809	17.9219	165.547	0.7612	22.7958	1.1595	0.8624	0.9242
L	4	28	7.38	Monolayer	LIF-, FBS+	5	22	1.18897	0.38239	4.03867	411.72	100.481	28.9163	18.1288	176.676	0.5124	34.7732	1.5951	0.6269	0.7608
L	4	28	7.38	Monolayer	LIF-, FBS+	5	23	0.748897	0.547583	8.35387	265.231	67.908	20.5815	16.4081	141.051	0.7228	23.0649	1.2544	0.7972	0.8842
L	4	28	7.38	Monolayer	LIF-, FBS+	5	24	2.2417	0.341327	4.3718	117.802	39.5188	13.224	11.3423	173.918	0.9479	13.8941	1.1659	0.8577	0.9995
L	4	28	7.38	Monolayer	LIF-, FBS+	5	25	0.42195	0.400473	4.30823	780.293	109.267	37.2574	26.6659	165.685	0.8213	39.718	1.3972	0.7157	0.9517
L	4	28	7.38	Monolayer	LIF-, FBS+	5	26	0.696773	0.373773	4.20463	1018.72	171.438	47.599	27.25	17.2179	0.4356	49.2186	1.7468	0.5725	0.8048
L	4	28	7.38	Monolayer	LIF-, FBS+	5	27	0.599663	0.429297	4.5147	698.702	145.531	37.8876	23.4804	86.1816	0.4146	44.9501	1.6136	0.6197	0.7149
L	4	28	7.38	Monolayer	LIF-, FBS+	5	29	0.600287	0.479413	5.48647	362.342	77.6623	32.1456	14.3518	13.3625	0.7549	32.0185	2.2398	0.4465	0.9798
L	4	28	7.38	Monolayer	LIF-, FBS+	5	30	0.318593	0.406133	3.697	234.664	57.2451	21.3308	14.0072	97.7429	0.8999	22.1603	1.5228	0.6567	0.997
L	4	28	7.38	Monolayer	LIF-, FBS+	5	31	0.804633	0.448393	12.6318	605.588	138.607	43.8822	17.5711	150.924	0.3961	52.5235	2.4974	0.4004	0.6892
M	4	28	6.11	Monolayer	LIF-, FBS+	6	1	0.60676	0.43452	5.20213	495.075	115.909	36.6505	17.1989	101.141	0.4631	46.2317	2.131	0.4693	0.7917
M	4	28	6.11	Monolayer	LIF-, FBS+	6	2	0.260117	0.40078	5.15327	434.175	80.5374	30.5211	18.1123	107.635	0.8412	31.6065	1.6851	0.5934	0.9815
M	4	28	6.11	Monolayer	LIF-, FBS+	6	3	1.68113	0.458137	5.9329	239.367	56.965	20.4059	14.9355	124.336	0.927	21.3028	1.3663	0.7319	0.9912
M	4	28	6.11	Monolayer	LIF-, FBS+	6	4	0.581347	0.46158	5.24293	548.686	95.0249	33.6007	20.7915	164.648	0.7636	34.9889	1.6161	0.6188	0.9382
M	4	28	6.11	Monolayer	LIF-, FBS+	6	5	0.631017	0.478243	4.45303	269.346	60.3785	19.1045	17.9509	120.996	0.9284	20.6442	1.0643	0.9396	0.9858
M	4	28	6.11	Monolayer	LIF-, FBS+	6	6	2.07883	0.41232	5.2043	200.452	55.7675	19.0472	13.3995	178.742	0.8099	21.5334	1.4215	0.7035	0.9606
M	4	28	6.11	Monolayer	LIF-, FBS+	6	7	1.88	0.434603	5.67647	488.139	101.062	33.3031	18.6625	6.408	0.6006	38.0598	1.7845	0.5604	0.8981
M	4	28	6.11	Monolayer	LIF-, FBS+	6	8	0.691143	0.401157	4.32633	627.103	115.191	34.7028	23.0083	178.826	0.5939	42.9272	1.5083	0.663	0.8594
M	4	28	6.11	Monolayer	LIF-, FBS+	6	9	1.3606	0.41252	5.16447	310.377	66.5817	24.3752	16.2126	157.027	0.8798	23.9232	1.5035	0.6651	0.9729
M	4	28	6.11	Monolayer	LIF-, FBS+	6	10	0.395117	0.434287	4.58493	413.601	79.1085	23.5998	22.3144	60.0029	0.8305	26.5461	1.0576	0.9455	0.9864
M	4	28	6.11	Monolayer	LIF-, FBS+	6	11	0.402197	0.38835	4.64353	443.111	112.603	42.9683	13.1303	0.4802	0.4392	46.8443	3.2725	0.3056	0.7939
M	4	28	6.11	Monolayer	LIF-, FBS+	6	13	0.664083	0.461793	5.67483	237.603	55.7097	17.8888	16.9114	91.7737	0.9621	18.3145	1.0578	0.9454	1
M	4	28	6.11	Monolayer	LIF-, FBS+	6	14	0.260347	0.445153	4.93867	460.863	81.0256	26.3792	22.2443	0.7012	0.8821	28.8061	1.1859	0.8433	0.9852
M	4	28	6.11	Monolayer	LIF-, FBS+	6	15	0.90029	0.433853	5.61777	229.138	64.1874	21.3506	13.6646	79.113	0.6989	25.8233	1.5625	0.64	0.9393
M	4	28	6.11	Monolayer	LIF-, FBS+	6	16	0.984327	0.389093	4.83273	539.163	151.07	29.4334	23.3233	168.749	0.2969	41.8328	1.262	0.7924	0.5269
M	4	28	6.11	Monolayer	LIF-, FBS+	6	17	0.547923	0.364903	4.36787	315.55	63.9696	20.7586	19.3544	26.2477	0.969	21.3194	1.0726	0.9324	0.9983
