# Supplementary material for: Biophysical subsets of embryonic stem cells display distinct phenotypic and morphological signatures
Source: PLoS One. 2018 Mar 8;13(3):e0192631. doi: 10.1371/journal.pone.0192631 (PMC5843178; doi:10.1371/journal.pone.0192631)
Supplement: S1 File — Biophysical Characterization—MEF, Pre-Sort. Cellular mechanics measurements obtained via atomic force microscopy for mouse embryonic fibroblasts prior to microfluidic sorting. biophysical characterization_mESC_post-sort.xlsx. Biophysical Characterization—mESC, Post-Sort. Cellular mechanics measurements obtained via atomic force microscopy and morphology measurements obtained via ImageJ for mouse embryonic stem cells following microfluidic sorting. biophysical characterization_mESC_pre-sort.xlsx. Biophysical Characterization—mESC, Pre-Sort. Cellular mechanics measurements obtained via atomic force microscopy and morphology measurements obtained via ImageJ for mouse embryonic stem cells prior to microfluidic sorting. gene expression.xlsx. Pre- and Post-Sort Gene Expression Data. Single-cell PCR data obtained for mouse embryonic stem cells before or after microfluidic sorting. size_pluripotent mESC-differentiating mESC-mEF.xlsx. Suspended Cell Size Data. Size data for pluripotent mouse embryonic stem cells, differentiating mouse embryonic stem cells, and mouse embryonic fibroblasts obtained via a Coulter Counter. sort_mESC-mEF_inlet.fcs. Flow Cytometry Data—Sorting of ESCs and MEFs—Inlet. FL1, ESC; FL4, MEF. sort_mESC-mEF_mEF control.fcs. Flow Cytometry Data—MEF Control. FL1, ESC; FL4, MEF. sort_mESC-mEF_mESC control.fcs. Flow Cytometry Data—ESC Control. FL1, ESC; FL4, MEF. sort_mESC-mEF_soft outlet.fcs. Flow Cytometry Data—Sorting of ESCs and MEFs—Soft Outlet. FL1, ESC; FL4, MEF. sort_mESC-mEF_stiff outlet.fcs. Flow Cytometry Data—Sorting of ESCs and MEFs—Stiff Outlet. FL1, ESC; FL4, MEF. sort_pluripotent mESC-differentiating mESC_differentiating control.fcs. Flow Cytometry Data—Differentiating ESC Control. FL1, pluripotent; FL4, differentiating. sort_pluripotent mESC-differentiating mESC_inlet.fcs. Flow Cytometry Data—Sorting of pluripotent and differentiating ESCs—Inlet. FL1, pluripotent; FL4, differentiating. sort_pluripotent mESC-differentiating mESC_pluripotent c [file pone.0192631.s001.zip › supplemental data/gene expression.xlsx]

## Sheet: Sheet1
Type	Sort #	Outlet	Day of Differentiation	Gene	Replicate	N_0
post-sort	1	soft	3	Actn1	1	2.06948e-07
post-sort	1	middle	3	Actn1	1	1.66475e-06
post-sort	1	stiff	3	Actn1	1	9.00651e-07
post-sort	2	soft	3	Actn1	1	3.2565e-05
post-sort	2	middle	3	Actn1	1	1.89872e-05
post-sort	2	stiff	3	Actn1	1	5.29185e-06
post-sort	3	soft	3	Actn1	1	1.97245e-06
post-sort	3	middle	3	Actn1	1	1.54516e-06
post-sort	3	stiff	3	Actn1	1	1.08271e-06
post-sort	4	soft	3	Actn1	1	8.55403e-06
post-sort	4	middle	3	Actn1	1	4.75428e-06
post-sort	4	stiff	3	Actn1	1	7.30858e-06
post-sort	4	soft	3	Actn1	2	2.11454e-06
post-sort	4	middle	3	Actn1	2	1.39684e-05
post-sort	4	stiff	3	Actn1	2	5.24368e-06
post-sort	4	soft	3	Actn1	3	2.64659e-06
post-sort	4	middle	3	Actn1	3	9.70615e-06
post-sort	4	stiff	3	Actn1	3	4.08545e-06
post-sort	1	soft	3	Gapdh	1	3.42156e-05
post-sort	1	middle	3	Gapdh	1	0.000100228
post-sort	1	stiff	3	Gapdh	1	3.6113e-05
post-sort	2	soft	3	Gapdh	1	0.006
post-sort	2	middle	3	Gapdh	1	0.006
post-sort	2	stiff	3	Gapdh	1	0.000786713
post-sort	3	soft	3	Gapdh	1	0.000134161
post-sort	3	middle	3	Gapdh	1	0.000168259
post-sort	3	stiff	3	Gapdh	1	0.000122776
post-sort	4	soft	3	Gapdh	1	0.00109162
post-sort	4	middle	3	Gapdh	1	0.000460552
post-sort	4	stiff	3	Gapdh	1	0.000696867
post-sort	4	soft	3	Gapdh	2	0.000244963
post-sort	4	middle	3	Gapdh	2	0.000946042
post-sort	4	stiff	3	Gapdh	2	0.000343978
post-sort	4	soft	3	Gapdh	3	0.000433528
post-sort	4	middle	3	Gapdh	3	0.000962286
post-sort	4	stiff	3	Gapdh	3	0.000196099
post-sort	1	soft	3	Isl1	1	1.75648e-07
post-sort	1	middle	3	Isl1	1	9.01001e-07
post-sort	1	stiff	3	Isl1	1	1.96656e-07
post-sort	2	soft	3	Isl1	1	3.45684e-06
post-sort	2	middle	3	Isl1	1	2.01035e-06
post-sort	2	stiff	3	Isl1	1	5.14031e-08
post-sort	3	soft	3	Isl1	1	4.84384e-05
post-sort	3	middle	3	Isl1	1	3.7473e-05
post-sort	3	stiff	3	Isl1	1	8.47278e-05
post-sort	4	soft	3	Isl1	1	0.000101404
post-sort	4	middle	3	Isl1	1	3.62979e-05
post-sort	4	stiff	3	Isl1	1	3.66581e-05
post-sort	4	soft	3	Isl1	2	1.62299e-05
post-sort	4	middle	3	Isl1	2	9.53534e-05
post-sort	4	stiff	3	Isl1	2	1.48792e-05
post-sort	4	soft	3	Isl1	3	1.68814e-05
post-sort	4	middle	3	Isl1	3	7.18788e-05
post-sort	4	stiff	3	Isl1	3	1.89413e-05
post-sort	1	soft	3	Lmna	1	5.42213e-08
post-sort	1	middle	3	Lmna	1	4.35492e-07
post-sort	1	stiff	3	Lmna	1	1.15987e-07
post-sort	2	soft	3	Lmna	1	9.80099e-07
post-sort	2	middle	3	Lmna	1	2.40803e-07
post-sort	2	stiff	3	Lmna	1	1.82203e-07
post-sort	3	soft	3	Lmna	1	3.91941e-07
post-sort	3	middle	3	Lmna	1	6.16447e-07
post-sort	3	stiff	3	Lmna	1	3.33243e-07
post-sort	4	soft	3	Lmna	1	1.41707e-06
post-sort	4	middle	3	Lmna	1	8.17417e-07
post-sort	4	stiff	3	Lmna	1	1.75683e-06
post-sort	4	soft	3	Lmna	2	1.44664e-06
post-sort	4	middle	3	Lmna	2	1.62673e-06
post-sort	4	stiff	3	Lmna	2	1.45111e-06
post-sort	4	soft	3	Lmna	3	9.24974e-07
post-sort	4	middle	3	Lmna	3	2.67371e-06
post-sort	4	stiff	3	Lmna	3	4.05759e-07
post-sort	1	soft	3	Map2	1	1.00685e-07
post-sort	1	middle	3	Map2	1	3.46005e-07
post-sort	1	stiff	3	Map2	1	1.31643e-07
post-sort	2	soft	3	Map2	1	1.99609e-06
post-sort	3	soft	3	Map2	1	5.20723e-07
post-sort	3	middle	3	Map2	1	1.3529e-06
post-sort	3	stiff	3	Map2	1	7.91253e-07
post-sort	4	soft	3	Map2	1	2.76454e-06
post-sort	4	middle	3	Map2	1	1.75086e-06
post-sort	4	stiff	3	Map2	1	1.71255e-06
post-sort	4	soft	3	Map2	2	1.01961e-06
post-sort	4	middle	3	Map2	2	1.57129e-06
post-sort	4	stiff	3	Map2	2	7.43858e-07
post-sort	4	soft	3	Map2	3	1.94397e-06
post-sort	4	middle	3	Map2	3	2.65273e-06
post-sort	4	stiff	3	Map2	3	7.57786e-07
post-sort	1	soft	3	Nanog	1	5.89135e-08
post-sort	1	middle	3	Nanog	1	4.794e-07
post-sort	1	stiff	3	Nanog	1	1.44873e-07
post-sort	2	soft	3	Nanog	1	1.30721e-05
post-sort	2	middle	3	Nanog	1	1.28062e-05
post-sort	2	stiff	3	Nanog	1	5.6742e-06
post-sort	3	soft	3	Nanog	1	6.05587e-07
post-sort	3	middle	3	Nanog	1	9.85151e-07
post-sort	3	stiff	3	Nanog	1	6.99401e-07
post-sort	4	soft	3	Nanog	1	8.22868e-06
post-sort	4	middle	3	Nanog	1	4.30887e-06
post-sort	4	stiff	3	Nanog	1	4.0026e-06
post-sort	4	soft	3	Nanog	2	2.48256e-06
post-sort	4	middle	3	Nanog	2	7.9395e-06
post-sort	4	stiff	3	Nanog	2	2.24507e-06
post-sort	4	soft	3	Nanog	3	3.03257e-06
post-sort	4	middle	3	Nanog	3	9.19959e-06
post-sort	4	stiff	3	Nanog	3	2.56098e-06
post-sort	1	soft	3	Pou5f1	1	9.42666e-07
post-sort	1	middle	3	Pou5f1	1	2.77435e-06
post-sort	1	stiff	3	Pou5f1	1	1.19389e-06
post-sort	2	soft	3	Pou5f1	1	0.000328412
post-sort	2	middle	3	Pou5f1	1	0.000162156
post-sort	2	stiff	3	Pou5f1	1	4.18853e-05
post-sort	3	soft	3	Pou5f1	1	6.81813e-06
post-sort	3	middle	3	Pou5f1	1	6.12494e-06
post-sort	3	stiff	3	Pou5f1	1	3.33409e-06
post-sort	4	soft	3	Pou5f1	1	6.30613e-05
post-sort	4	middle	3	Pou5f1	1	3.70596e-05
post-sort	4	stiff	3	Pou5f1	1	4.67112e-05
post-sort	4	soft	3	Pou5f1	2	1.72581e-05
post-sort	4	middle	3	Pou5f1	2	4.53414e-05
post-sort	4	stiff	3	Pou5f1	2	1.63084e-05
post-sort	4	soft	3	Pou5f1	3	3.73274e-05
post-sort	4	middle	3	Pou5f1	3	3.72004e-05
post-sort	4	stiff	3	Pou5f1	3	2.76196e-05
post-sort	1	soft	3	Rps18	1	3.18836e-05
post-sort	1	middle	3	Rps18	1	7.90156e-05
post-sort	1	stiff	3	Rps18	1	3.27305e-05
post-sort	2	soft	3	Rps18	1	0.00339898
post-sort	2	middle	3	Rps18	1	0.00250655
post-sort	2	stiff	3	Rps18	1	0.000357531
post-sort	3	soft	3	Rps18	1	0.000250644
post-sort	3	middle	3	Rps18	1	0.000233263
post-sort	3	stiff	3	Rps18	1	0.000117429
post-sort	4	soft	3	Rps18	1	0.00119896
post-sort	4	middle	3	Rps18	1	0.00095683
post-sort	4	stiff	3	Rps18	1	0.00106014
post-sort	4	soft	3	Rps18	2	0.000426501
post-sort	4	middle	3	Rps18	2	0.00133789
post-sort	4	stiff	3	Rps18	2	0.000732765
post-sort	4	soft	3	Rps18	3	0.000758985
post-sort	4	middle	3	Rps18	3	0.00118565
post-sort	4	stiff	3	Rps18	3	0.000350348
post-sort	1	soft	3	Sox2	1	5.26763e-07
post-sort	1	middle	3	Sox2	1	1.71637e-06
post-sort	1	stiff	3	Sox2	1	8.71202e-07
post-sort	2	soft	3	Sox2	1	0.000114566
post-sort	2	middle	3	Sox2	1	7.54745e-05
post-sort	2	stiff	3	Sox2	1	1.97414e-05
post-sort	3	soft	3	Sox2	1	2.7102e-06
post-sort	3	middle	3	Sox2	1	2.00301e-06
post-sort	3	stiff	3	Sox2	1	1.78303e-06
post-sort	4	soft	3	Sox2	1	1.35639e-05
post-sort	4	middle	3	Sox2	1	8.10294e-06
post-sort	4	stiff	3	Sox2	1	5.07607e-06
post-sort	4	soft	3	Sox2	2	3.93847e-06
post-sort	4	middle	3	Sox2	2	1.05445e-05
post-sort	4	stiff	3	Sox2	2	4.07796e-06
post-sort	4	soft	3	Sox2	3	4.82441e-06
post-sort	4	middle	3	Sox2	3	1.10375e-05
post-sort	4	stiff	3	Sox2	3	4.26448e-06
pre-sort			0	Actn1	1	8.22454e-07
pre-sort			0	Actn1	2	5.47934e-06
pre-sort			0	Actn1	3	7.53471e-06
pre-sort			1	Actn1	1	4.93094e-06
pre-sort			1	Actn1	2	6.99512e-06
pre-sort			1	Actn1	3	1.78599e-05
pre-sort			2	Actn1	1	1.02877e-06
pre-sort			2	Actn1	2	1.5548e-05
pre-sort			2	Actn1	3	6.1097e-06
pre-sort			3	Actn1	1	3.65044e-06
pre-sort			3	Actn1	2	4.52722e-06
pre-sort			3	Actn1	3	9.48302e-06
pre-sort			4	Actn1	1	4.06676e-06
pre-sort			4	Actn1	3	1.1318e-05
pre-sort			5	Actn1	1	9.47301e-06
pre-sort			5	Actn1	3	1.28861e-05
pre-sort			0	Gapdh	1	8.54405e-05
pre-sort			0	Gapdh	2	0.000204291
pre-sort			0	Gapdh	3	0.000418013
pre-sort			1	Gapdh	1	0.000462766
pre-sort			1	Gapdh	2	0.000637015
pre-sort			1	Gapdh	3	0.006
pre-sort			2	Gapdh	1	0.000127403
pre-sort			2	Gapdh	2	0.006
pre-sort			2	Gapdh	3	0.00121177
pre-sort			3	Gapdh	1	0.000354795
pre-sort			3	Gapdh	2	0.000420692
pre-sort			3	Gapdh	3	0.00136936
pre-sort			4	Gapdh	1	0.000343809
pre-sort			4	Gapdh	3	0.00105196
pre-sort			5	Gapdh	1	0.000300972
pre-sort			5	Gapdh	3	0.000758072
pre-sort			0	Isl1	1	2.06293e-06
pre-sort			0	Isl1	2	2.33246e-05
pre-sort			0	Isl1	3	2.93394e-07
pre-sort			1	Isl1	1	6.77181e-05
pre-sort			1	Isl1	2	2.41622e-05
pre-sort			1	Isl1	3	3.33063e-07
pre-sort			2	Isl1	1	6.39424e-05
pre-sort			2	Isl1	2	2.5319e-05
pre-sort			2	Isl1	3	1.49394e-07
pre-sort			3	Isl1	1	6.53561e-05
pre-sort			3	Isl1	2	1.82407e-06
pre-sort			3	Isl1	3	4.82625e-07
pre-sort			4	Isl1	1	5.44699e-05
pre-sort			4	Isl1	3	3.71244e-07
pre-sort			5	Isl1	1	9.51973e-05
pre-sort			5	Isl1	3	4.25503e-07
pre-sort			0	Lmna	1	6.00754e-08
pre-sort			0	Lmna	2	4.34475e-08
pre-sort			0	Lmna	3	1.18335e-07
pre-sort			1	Lmna	1	2.90578e-08
pre-sort			1	Lmna	2	1.73179e-07
pre-sort			1	Lmna	3	5.73379e-08
pre-sort			2	Lmna	1	7.85197e-08
pre-sort			2	Lmna	2	6.61247e-07
pre-sort			2	Lmna	3	6.99625e-08
pre-sort			3	Lmna	1	1.56344e-07
pre-sort			3	Lmna	2	2.42911e-07
pre-sort			3	Lmna	3	1.1506e-07
pre-sort			4	Lmna	1	1.51177e-07
pre-sort			4	Lmna	3	-999
pre-sort			5	Lmna	1	0.006
pre-sort			5	Lmna	3	4.46666e-07
pre-sort			0	Map2	1	4.82511e-08
pre-sort			0	Map2	2	8.98501e-08
pre-sort			0	Map2	3	6.46203e-07
pre-sort			1	Map2	1	1.25736e-07
pre-sort			1	Map2	2	1.49848e-07
pre-sort			1	Map2	3	8.50894e-07
pre-sort			2	Map2	1	7.92869e-09
pre-sort			2	Map2	2	5.46511e-07
pre-sort			2	Map2	3	4.06385e-07
pre-sort			3	Map2	1	2.2901e-07
pre-sort			3	Map2	2	2.04329e-07
pre-sort			3	Map2	3	2.37113e-07
pre-sort			4	Map2	1	1.55218e-07
pre-sort			4	Map2	3	6.06085e-07
pre-sort			5	Map2	1	2.45433e-07
pre-sort			5	Map2	3	8.52091e-07
pre-sort			0	Nanog	1	2.67887e-06
pre-sort			0	Nanog	2	6.40697e-06
pre-sort			0	Nanog	3	2.04305e-05
pre-sort			1	Nanog	1	7.09069e-06
pre-sort			1	Nanog	2	7.30315e-06
pre-sort			1	Nanog	3	1.36143e-05
pre-sort			2	Nanog	1	2.73466e-07
pre-sort			2	Nanog	2	1.34179e-05
pre-sort			2	Nanog	3	4.99552e-06
pre-sort			3	Nanog	1	2.01719e-06
pre-sort			3	Nanog	2	3.07013e-06
pre-sort			3	Nanog	3	1.21747e-05
pre-sort			4	Nanog	1	1.53134e-06
pre-sort			4	Nanog	3	6.82744e-06
pre-sort			5	Nanog	1	7.13526e-06
pre-sort			5	Nanog	3	4.09447e-05
pre-sort			0	Pou5f1	1	7.38885e-06
pre-sort			0	Pou5f1	2	2.28542e-05
pre-sort			0	Pou5f1	3	4.30403e-05
pre-sort			1	Pou5f1	1	2.71053e-05
pre-sort			1	Pou5f1	2	4.76157e-05
pre-sort			1	Pou5f1	3	0.000104611
pre-sort			2	Pou5f1	1	8.25687e-06
pre-sort			2	Pou5f1	2	0.000104407
pre-sort			2	Pou5f1	3	0.000103324
pre-sort			3	Pou5f1	1	2.57025e-05
pre-sort			3	Pou5f1	2	4.16198e-05
pre-sort			3	Pou5f1	3	0.000139708
pre-sort			4	Pou5f1	1	1.59403e-05
pre-sort			4	Pou5f1	3	5.01914e-05
pre-sort			5	Pou5f1	1	1.2828e-05
pre-sort			5	Pou5f1	3	2.9565e-05
pre-sort			0	Rps18	1	0.000337677
pre-sort			0	Rps18	2	0.000247927
pre-sort			0	Rps18	3	0.00078453
pre-sort			1	Rps18	1	0.000520343
pre-sort			1	Rps18	2	0.00056545
pre-sort			1	Rps18	3	0.00182651
pre-sort			2	Rps18	1	0.000114785
pre-sort			2	Rps18	2	0.00192078
pre-sort			2	Rps18	3	0.00127642
pre-sort			3	Rps18	1	0.000430054
pre-sort			3	Rps18	2	0.000608683
pre-sort			3	Rps18	3	0.0015734
pre-sort			4	Rps18	1	0.000331962
pre-sort			4	Rps18	3	0.0012018
pre-sort			5	Rps18	1	0.000381668
pre-sort			5	Rps18	3	0.00126462
pre-sort			0	Sox2	1	2.21618e-06
pre-sort			0	Sox2	2	9.69976e-06
pre-sort			0	Sox2	3	1.17322e-05
pre-sort			1	Sox2	1	1.60949e-05
pre-sort			1	Sox2	2	1.62428e-05
pre-sort			1	Sox2	3	2.84984e-05
pre-sort			2	Sox2	1	3.14869e-06
pre-sort			2	Sox2	2	5.32355e-05
pre-sort			2	Sox2	3	1.97824e-05
pre-sort			3	Sox2	1	8.00584e-06
pre-sort			3	Sox2	2	1.30488e-05
pre-sort			3	Sox2	3	2.79083e-05
pre-sort			4	Sox2	1	4.14604e-06
pre-sort			4	Sox2	3	1.46909e-05
pre-sort			5	Sox2	1	3.82288e-06
pre-sort			5	Sox2	3	5.2012e-06
