# Supplementary material for: Biophysical subsets of embryonic stem cells display distinct phenotypic and morphological signatures
Source: PLoS One. 2018 Mar 8;13(3):e0192631. doi: 10.1371/journal.pone.0192631 (PMC5843178; doi:10.1371/journal.pone.0192631)
Supplement: S1 File — Biophysical Characterization—MEF, Pre-Sort. Cellular mechanics measurements obtained via atomic force microscopy for mouse embryonic fibroblasts prior to microfluidic sorting. biophysical characterization_mESC_post-sort.xlsx. Biophysical Characterization—mESC, Post-Sort. Cellular mechanics measurements obtained via atomic force microscopy and morphology measurements obtained via ImageJ for mouse embryonic stem cells following microfluidic sorting. biophysical characterization_mESC_pre-sort.xlsx. Biophysical Characterization—mESC, Pre-Sort. Cellular mechanics measurements obtained via atomic force microscopy and morphology measurements obtained via ImageJ for mouse embryonic stem cells prior to microfluidic sorting. gene expression.xlsx. Pre- and Post-Sort Gene Expression Data. Single-cell PCR data obtained for mouse embryonic stem cells before or after microfluidic sorting. size_pluripotent mESC-differentiating mESC-mEF.xlsx. Suspended Cell Size Data. Size data for pluripotent mouse embryonic stem cells, differentiating mouse embryonic stem cells, and mouse embryonic fibroblasts obtained via a Coulter Counter. sort_mESC-mEF_inlet.fcs. Flow Cytometry Data—Sorting of ESCs and MEFs—Inlet. FL1, ESC; FL4, MEF. sort_mESC-mEF_mEF control.fcs. Flow Cytometry Data—MEF Control. FL1, ESC; FL4, MEF. sort_mESC-mEF_mESC control.fcs. Flow Cytometry Data—ESC Control. FL1, ESC; FL4, MEF. sort_mESC-mEF_soft outlet.fcs. Flow Cytometry Data—Sorting of ESCs and MEFs—Soft Outlet. FL1, ESC; FL4, MEF. sort_mESC-mEF_stiff outlet.fcs. Flow Cytometry Data—Sorting of ESCs and MEFs—Stiff Outlet. FL1, ESC; FL4, MEF. sort_pluripotent mESC-differentiating mESC_differentiating control.fcs. Flow Cytometry Data—Differentiating ESC Control. FL1, pluripotent; FL4, differentiating. sort_pluripotent mESC-differentiating mESC_inlet.fcs. Flow Cytometry Data—Sorting of pluripotent and differentiating ESCs—Inlet. FL1, pluripotent; FL4, differentiating. sort_pluripotent mESC-differentiating mESC_pluripotent c [file pone.0192631.s001.zip › supplemental data/size_pluripotent mESC-differentiating mESC-mEF.xlsx]

## Sheet: Sheet1
Bin Diameter, Lower [μm]	Bin Diameter, Upper [μm]	Count_mESC_Day 0	Count_mESC_Day 5	Count_mEF
2	2.02675	0	0
2.02675	2.05386	0	0
2.05386	2.08133	0	0
2.08133	2.10916	0	0
2.10916	2.13737	0	0
2.13737	2.16596	0	0
2.16596	2.19493	0	0
2.19493	2.22428	0	0
2.22428	2.25403	850	531
2.25403	2.28418	2493	1665
2.28418	2.31473	2484	1598
2.31473	2.34569	2320	1644
2.34569	2.37706	2304	1457
2.37706	2.40885	2216	1417
2.40885	2.44107	2063	1345
2.44107	2.47372	2106	1402
2.47372	2.5068	1997	1340
2.5068	2.54033	1906	1253
2.54033	2.57431	1853	1263
2.57431	2.60874	1815	1253
2.60874	2.64363	1771	1204
2.64363	2.67898	1672	1113
2.67898	2.71481	1730	1129
2.71481	2.75112	1662	1173
2.75112	2.78792	1665	1150
2.78792	2.82521	1604	1019
2.82521	2.86299	1601	1022
2.86299	2.90128	1591	1007
2.90128	2.94009	1475	965
2.94009	2.97941	1282	880
2.97941	3.01926	1326	928
3.01926	3.05964	1381	967
3.05964	3.10056	1382	876
3.10056	3.14203	1321	917
3.14203	3.18405	1325	801
3.18405	3.22664	1245	900
3.22664	3.26979	1309	859
3.26979	3.31352	1102	834
3.31352	3.35784	1064	785
3.35784	3.40275	1041	800
3.40275	3.44826	1049	772
3.44826	3.49438	961	759
3.49438	3.54112	948	694
3.54112	3.58848	877	734
3.58848	3.63647	894	677
3.63647	3.68511	806	670
3.68511	3.73439	703	651
3.73439	3.78434	755	649
3.78434	3.83495	719	619
3.83495	3.88625	702	635
3.88625	3.93822	771	671
3.93822	3.99089	701	567
3.99089	4.04427	655	570
4.04427	4.09836	591	600
4.09836	4.15318	543	517
4.15318	4.20872	579	580
4.20872	4.26501	507	538
4.26501	4.32205	541	512
4.32205	4.37986	485	537
4.37986	4.43844	484	464
4.43844	4.4978	451	481
4.4978	4.55796	384	551
4.55796	4.61892	412	537
4.61892	4.68069	384	462
4.68069	4.7433	390	466
4.7433	4.80674	385	438
4.80674	4.87102	379	421
4.87102	4.93617	422	425
4.93617	5.00219	379	484
5.00219	5.06909	367	444
5.06909	5.13689	364	433
5.13689	5.20559	322	419
5.20559	5.27522	365	432
5.27522	5.34577	349	408
5.34577	5.41727	363	426
5.41727	5.48972	322	428
5.48972	5.56314	300	438
5.56314	5.63755	310	360
5.63755	5.71295	369	380
5.71295	5.78936	318	389
5.78936	5.86679	353	380
5.86679	5.94525	308	398
5.94525	6.02477	321	375
6.02477	6.10535	329	390
6.10535	6.187	337	361
6.187	6.26975	347	350
6.26975	6.35361	322	372
6.35361	6.43858	358	317
6.43858	6.5247	308	375
6.5247	6.61196	347	331
6.61196	6.7004	330	317
6.7004	6.79001	344	291
6.79001	6.88082	306	310
6.88082	6.97285	341	286
6.97285	7.06611	319	276
7.06611	7.16062	267	258
7.16062	7.25639	264	235
7.25639	7.35344	321	252
7.35344	7.45179	287	237
7.45179	7.55145	249	230
7.55145	7.65245	266	191
7.65245	7.7548	215	208
7.7548	7.85852	230	198
7.85852	7.96362	211	192
7.96362	8.07013	242	183
8.07013	8.17806	184	165
8.17806	8.28744	225	205
8.28744	8.39828	189	177
8.39828	8.51061	182	179
8.51061	8.62443	180	158
8.62443	8.73978	177	191
8.73978	8.85667	168	141
8.85667	8.97513	174	154
8.97513	9.09516	170	144
9.09516	9.21681	190	152
9.21681	9.34008	182	129
9.34008	9.465	201	142
9.465	9.59159	236	130
9.59159	9.71987	212	164
9.71987	9.84987	252	148
9.84987	9.98161	256	155
9.98161	10.1151	324	214
10.1151	10.2504	324	203
10.2504	10.3875	373	233
10.3875	10.5264	515	261
10.5264	10.6672	583	319
10.6672	10.8099	678	361
10.8099	10.9545	782	436
10.9545	11.101	868	488
11.101	11.2494	1004	588
11.2494	11.3999	1065	596
11.3999	11.5524	1161	706
11.5524	11.7069	1248	732
11.7069	11.8634	1275	801
11.8634	12.0221	1274	773
12.0221	12.1829	1351	822
12.1829	12.3458	1304	844
12.3458	12.511	1293	873
12.511	12.6783	1302	748
12.6783	12.8479	1282	778
12.8479	13.0197	1218	792
13.0197	13.1938	1175	772	42
13.1938	13.3703	1147	708	45
13.3703	13.5491	1077	678	33
13.5491	13.7303	1113	590	51
13.7303	13.914	1044	610	64
13.914	14.1001	983	544	56
14.1001	14.2886	842	495	59
14.2886	14.4797	814	431	77
14.4797	14.6734	788	400	60
14.6734	14.8696	643	351	76
14.8696	15.0685	663	309	77
15.0685	15.2701	662	299	77
15.2701	15.4743	557	268	87
15.4743	15.6813	571	279	93
15.6813	15.891	558	284	103
15.891	16.1035	457	276	93
16.1035	16.3189	398	211	92
16.3189	16.5372	362	193	89
16.5372	16.7583	350	190	93
16.7583	16.9825	309	203	137
16.9825	17.2096	278	197	124
17.2096	17.4398	232	169	119
17.4398	17.673	207	162	142
17.673	17.9094	194	164	142
17.9094	18.1489	175	162	168
18.1489	18.3917	146	153	121
18.3917	18.6376	132	154	155
18.6376	18.8869	136	139	169
18.8869	19.1395	106	131	165
19.1395	19.3955	97	116	188
19.3955	19.6549	85	102	157
19.6549	19.9178	75	125	155
19.9178	20.1842	46	108	171
20.1842	20.4541	77	113	165
20.4541	20.7277	43	103	176
20.7277	21.0049	40	113	182
21.0049	21.2858	49	107	175
21.2858	21.5705	29	98	191
21.5705	21.859	30	105	172
21.859	22.1514	32	87	160
22.1514	22.4477	21	99	140
22.4477	22.7479	22	98	165
22.7479	23.0521	17	78	167
23.0521	23.3604	21	71	160
23.3604	23.6729	9	79	157
23.6729	23.9895	16	95	139
23.9895	24.3103	14	81	138
24.3103	24.6355	14	92	136
24.6355	24.965	11	96	120
24.965	25.2989	7	87	141
25.2989	25.6372	9	75	117
25.6372	25.9801	8	83	121
25.9801	26.3276	7	82	123
26.3276	26.6797	5	81	79
26.6797	27.0365	4	93	93
27.0365	27.3981	4	59	84
27.3981	27.7646	3	85	100
27.7646	28.1359	6	82	79
28.1359	28.5122	3	84	72
28.5122	28.8936	4	77	72
28.8936	29.28	2	81	81
29.28	29.6716	2	82	51
29.6716	30.0684	4	68	55
30.0684	30.4706	4	72	65
30.4706	30.8781	3	71	36
30.8781	31.2911	4	67	29
31.2911	31.7096	1	95	27
31.7096	32.1337	2	88	33
32.1337	32.5635	4	70	31
32.5635	32.999	2	75	34
32.999	33.4404	3	89	13
33.4404	33.8876	3	65	19
33.8876	34.3409	1	62	22
34.3409	34.8001	2	78	18
34.8001	35.2656	1	61	16
35.2656	35.7372	0	62	7
35.7372	36.2152	5	50	2
36.2152	36.6996	2	64	6
36.6996	37.1904	3	43	1
37.1904	37.6878	2	45	5
37.6878	38.1919	1	36	2
38.1919	38.7027	3	26	2
38.7027	39.2203	2	29	1
39.2203	39.7449	0	28	0
39.7449	40.2764	4	23	0
40.2764	40.8151	0	15	0
40.8151	41.361	1	13	0
41.361	41.9142	1	18	0
41.9142	42.4748	3	17	0
42.4748	43.0429	0	14	0
43.0429	43.6185	0	9	0
43.6185	44.2019	0	8	0
44.2019	44.7931	1	6	0
44.7931	45.3922	2	4	0
45.3922	45.9993	0	4	0
45.9993	46.6145	0	2	0
46.6145	47.238	2	4	0
47.238	47.8698	0	3	0
47.8698	48.51	0	2	0
48.51	49.1588	0	1	0
49.1588	49.8163	0	2	0
49.8163	50.4825	1	1	0
50.4825	51.1577	1	2	0
51.1577	51.8419	1	3	0
51.8419	52.5353	0	1	0
52.5353	53.2379	1	3	0
53.2379	53.95	1	0	0
53.95	54.6715	0	0	0
54.6715	55.4027	0	2	0
55.4027	56.1437	0	0	0
56.1437	56.8946	0	0	0
56.8946	57.6556	0	0	0
57.6556	58.4267	0	1	0
58.4267	59.2081	1	0	0
59.2081	60	0	0	0
